# Supplementary material for: Koetjapic acid chloro­form hemisolvate
Source: Acta Crystallogr Sect E Struct Rep Online. 2010 May 8;66(Pt 6):o1301–2. doi: 10.1107/S1600536810016430 (PMC2979496; doi:10.1107/S1600536810016430)
Supplement: Supplementary file 1 [file e-66-o1301-sup1.cif]

##############################################################################
###                                                                        ###
###        Electronic paper (Acta Crystallographica Section E)             ###
###                                                                        ###
##############################################################################
#                                                                            #
# This CIF contains the data in a paper accepted for publication in Acta     #
# Crystallographica Section E. It conforms to the requirements of Notes      #
# for Authors for Section E, and has been peer reviewed under the auspices   #
# of the IUCr Commission on Journals.                                        #
#                                                                            #
# Full details of the Crystallographic Information File format               #
# are given in the paper "The Crystallographic Information File (CIF):       #
# a New Standard Archive File for Crystallography" by S. R. Hall, F. H.      #
# Allen and I. D. Brown [Acta Cryst. (1991), A47, 655-685].                  #
#                                                                            #
# The current version of the core CIF dictionary is obtainable from          #
# ftp://ftp.iucr.org/pub/cif_core.dic. The current version number is 2.4.    #
#                                                                            #
# Software is freely available for graphical display of the structure(s) in  #
# this CIF.  For information consult the CIF home page http://www.iucr.org/  #
# cif/home.html                                                              #
#                                                                            #
# This file may be used for bona fide research purposes within the           #
# scientific community so long as proper attribution is given to the journal # 
# article from which it was obtained.                                        #
#                                                                            #
##############################################################################
                                             
data_global
_audit_creation_method     'form.cif (version 2.0)'
_journal_data_validation_number     ?
_journal_date_recd_electronic     2010-03-22
_journal_date_accepted     2010-05-05
_journal_name_full     'Acta Crystallographica, Section E'
_journal_year     2010
_journal_volume     66
_journal_issue      6
_journal_page_first     o1301
_journal_page_last     o1302
_journal_paper_category     QO
_journal_coeditor_code     CI5066
_publ_contact_author_name     'Prof. Fun, Hoong-Kun'
_publ_contact_author_address
;
      X-ray Crystallography Unit
      School of Physics
      Universiti Sains Malaysia
      11800 USM, Penang
      MALAYSIA
;
_publ_contact_author_email     'hkfun@usm.my'
_publ_contact_author_fax     '6 04 6579150'
_publ_contact_author_phone     '6 04 6533652'
_publ_section_title
;
Absolute configuration of koetjapic acid chloroform hemisolvate
;
loop_
    _publ_author_name
    _publ_author_footnote
    _publ_author_address
    'Z. D. Nassar' ?
;
      Department of Pharmacology
      School of Pharmaceutical Sciences
      Universiti Sains Malaysia
      11800 USM, Penang
      Malaysia
;
    'A. F. A. Aisha' ?
;
      Department of Pharmacology
      School of Pharmaceutical Sciences
      Universiti Sains Malaysia
      11800 USM, Penang
      Malaysia
;
    'A. M. S. Abdul Majid' ?
;
      Department of Pharmacology
      School of Pharmaceutical Sciences
      Universiti Sains Malaysia
      11800 USM, Penang
      Malaysia
;
    'Chin Sing Yeap'
;
      Thomson Reuters ResearcherID: A-5523-2009.
;
;
      X-ray Crystallography Unit
      School of Physics
      Universiti Sains Malaysia
      11800 USM, Penang
      Malaysia
;
    'Hoong-Kun Fun'
;
      Thomson Reuters ResearcherID: A-3561-2009.
;
;     X-ray Crystallography Unit
      School of Physics
      Universiti Sains Malaysia
      11800 USM, Penang
      Malaysia
;
data_I
_audit_creation_method     SHELXL-97
_chemical_name_systematic
;
(3<i>R</i>,4a<i>R</i>,4b<i>S</i>,7<i>S</i>,8<i>S</i>,10b<i>S</i>,12a<i>S</i>)-
7-(2-carboxyethyl)-3,4b,7,10b,12a-pentamethyl-8-(prop-1-en-2-yl)-
1,2,3,4,4a,4b,5,6,7,8,9,10,10b,11,12,12a-hexadecahydrochrysene-3-carboxylic
acid chloroform hemisolvate
;
_chemical_name_common     'koetjapic acid chloroform hemisolvate'
_chemical_formula_moiety     'C30 H46 O4, 0.5(C H Cl3)'
_chemical_formula_sum     'C30.50 H46.50 Cl1.50 O4'
_chemical_formula_iupac     'C30 H46 O4, 0.5C H Cl3'
_chemical_formula_weight     530.35
_chemical_melting_point     ?
_symmetry_cell_setting     Orthorhombic
_symmetry_space_group_name_H-M     'P 21 21 2'
_symmetry_space_group_name_Hall     'P 2 2ab'
loop_
    _symmetry_equiv_pos_as_xyz
    'x, y, z'
    '-x, -y, z'
    '-x+1/2, y+1/2, -z'
    'x+1/2, -y+1/2, -z'
_cell_length_a     12.8950(3)
_cell_length_b     33.7309(8)
_cell_length_c     6.53070(10)
_cell_angle_alpha     90.00
_cell_angle_beta     90.00
_cell_angle_gamma     90.00
_cell_volume     2840.59(10)
_cell_formula_units_Z     4
_cell_measurement_reflns_used     9931
_cell_measurement_theta_min     2.62
_cell_measurement_theta_max     65.71
_cell_measurement_temperature     100.00(10)
_exptl_crystal_description     Block
_exptl_crystal_colour     colourless
_exptl_crystal_size_max     0.34
_exptl_crystal_size_mid     0.28
_exptl_crystal_size_min     0.11
_exptl_crystal_density_diffrn     1.240
_exptl_crystal_density_meas     ?
_exptl_crystal_density_method     'not measured'
_exptl_crystal_F_000     1148
_exptl_absorpt_coefficient_mu     1.880
_exptl_absorpt_correction_type     multi-scan
_exptl_absorpt_process_details     '(<i>SADABS</i>; Bruker, 2009)'
_exptl_absorpt_correction_T_min     0.5674
_exptl_absorpt_correction_T_max     0.8271
_exptl_special_details
;
The crystal was placed in the cold stream of an Oxford Cryosystems Cobra
open-flow nitrogen cryostat (Cosier & Glazer, 1986) operating at 100.0 (1) K.
;
_diffrn_ambient_temperature     100
_diffrn_radiation_type     CuK\a
_diffrn_radiation_wavelength     1.54178
_diffrn_radiation_source     'fine-focus sealed tube'
_diffrn_radiation_monochromator     graphite
_diffrn_measurement_device_type     'Bruker APEXII DUO CCD area-detector'
_diffrn_measurement_method     '\f and \w scans'
_diffrn_detector_area_resol_mean     ?
_diffrn_reflns_number     26063
_diffrn_reflns_av_R_equivalents     0.0311
_diffrn_reflns_av_sigmaI/netI     0.0267
_diffrn_reflns_theta_min     2.62
_diffrn_reflns_theta_max     66.10
_diffrn_reflns_theta_full     66.10
_diffrn_measured_fraction_theta_max     0.963
_diffrn_measured_fraction_theta_full     0.963
_diffrn_reflns_limit_h_min     -15
_diffrn_reflns_limit_h_max     15
_diffrn_reflns_limit_k_min     -38
_diffrn_reflns_limit_k_max     39
_diffrn_reflns_limit_l_min     -5
_diffrn_reflns_limit_l_max     7
_diffrn_standards_number     0
_diffrn_standards_interval_count     .
_diffrn_standards_interval_time     .
_diffrn_standards_decay_%     ?
_refine_special_details
;
Refinement of <i>F</i>^2^ against ALL reflections. The weighted <i>R</i>-factor
wR and goodness of fit <i>S</i> are based on <i>F</i>^2^, conventional
<i>R</i>-factors <i>R</i> are based on <i>F</i>, with <i>F</i> set to zero for
negative <i>F</i>^2^. The threshold expression of <i>F</i>^2^ >
\s(<i>F</i>^2^) is used only for calculating <i>R</i>-factors(gt) etc. and is
not relevant to the choice of reflections for refinement. <i>R</i>-factors
based on <i>F</i>^2^ are statistically about twice as large as those based on
<i>F</i>, and <i>R</i>- factors based on ALL data will be even larger.
;
_reflns_number_total     4654
_reflns_number_gt     4467
_reflns_threshold_expression     I>2\s(I)
_refine_ls_structure_factor_coef     Fsqd
_refine_ls_matrix_type     full
_refine_ls_R_factor_all     0.0675
_refine_ls_R_factor_gt     0.0604
_refine_ls_wR_factor_gt     0.1588
_refine_ls_wR_factor_ref     0.1688
_refine_ls_goodness_of_fit_ref     1.087
_refine_ls_restrained_S_all     1.379
_refine_ls_number_reflns     4654
_refine_ls_number_parameters     357
_refine_ls_number_restraints     40
_refine_ls_hydrogen_treatment     constr
_refine_ls_weighting_scheme     calc
_refine_ls_weighting_details
         'calc w=1/[\s^2^(Fo^2^)+(0.0958P)^2^+1.9305P] where P=(Fo^2^+2Fc^2^)/3'
_atom_sites_solution_hydrogens     geom
_atom_sites_solution_primary     direct
_atom_sites_solution_secondary     difmap
_refine_ls_shift/su_max     0.001
_refine_ls_shift/su_mean     0.000
_refine_diff_density_max     0.534
_refine_diff_density_min     -0.684
_refine_ls_extinction_method     'SHELXTL (Sheldrick, 2008)'
_refine_ls_extinction_coef     0.0082(8)
_refine_ls_extinction_expression
                                  'Fc^*^=kFc[1+0.001xFc^2^\l^3^/sin(2\q)]^-1/4^'
_refine_ls_abs_structure_details     'Flack (1983), 1876 Friedel pairs'
_refine_ls_abs_structure_Flack     0.08(5)
loop_
    _atom_type_symbol
    _atom_type_description
    _atom_type_scat_dispersion_real
    _atom_type_scat_dispersion_imag
    _atom_type_scat_source
    'C' 'C' 0.0181 0.0091
                         'International Tables Vol C Tables 4.2.6.8 and 6.1.1.4'
    'H' 'H' 0.0000 0.0000
                         'International Tables Vol C Tables 4.2.6.8 and 6.1.1.4'
    'O' 'O' 0.0492 0.0322
                         'International Tables Vol C Tables 4.2.6.8 and 6.1.1.4'
    'Cl' 'Cl' 0.3639 0.7018
                         'International Tables Vol C Tables 4.2.6.8 and 6.1.1.4'
_computing_data_collection     'APEX2 (Bruker, 2009)'
_computing_cell_refinement     'SAINT (Bruker, 2009)'
_computing_data_reduction     'SAINT (Bruker, 2009)'
_computing_structure_solution     'SHELXTL (Sheldrick, 2008)'
_computing_structure_refinement     'SHELXTL (Sheldrick, 2008)'
_computing_molecular_graphics     'SHELXTL (Sheldrick, 2008)'
_computing_publication_material
;
SHELXTL (Sheldrick, 2008) and PLATON (Spek, 2009)
;
loop_
    _atom_site_type_symbol
    _atom_site_label
    _atom_site_fract_x
    _atom_site_fract_y
    _atom_site_fract_z
    _atom_site_U_iso_or_equiv
    _atom_site_adp_type
    _atom_site_calc_flag
    _atom_site_refinement_flags
    _atom_site_occupancy
    _atom_site_disorder_assembly
    _atom_site_disorder_group
    O O1 0.2093(2) 0.96882(8) 0.3593(5) 0.0439(8) Uani d . 1 . .
    H H1 0.2417 0.9868 0.4147 0.066 Uiso calc R 1 . .
    O O2 0.1261(2) 0.96828(8) 0.6601(5) 0.0436(8) Uani d . 1 . .
    O O3 0.7713(3) 0.96911(9) 0.8069(6) 0.0514(9) Uani d . 1 . .
    H H3 0.8000 0.9887 0.7590 0.077 Uiso calc R 1 . .
    O O4 0.6996(5) 0.96705(14) 0.4969(7) 0.106(2) Uani d . 1 . .
    C C1 0.5175(3) 0.84482(11) 0.6074(6) 0.0304(8) Uani d . 1 . .
    C C2 0.4878(3) 0.86704(12) 0.4167(6) 0.0329(9) Uani d . 1 . .
    H H2A 0.5314 0.8577 0.3056 0.039 Uiso calc R 1 . .
    H H2B 0.5037 0.8949 0.4378 0.039 Uiso calc R 1 . .
    C C3 0.3751(3) 0.86394(12) 0.3479(6) 0.0328(9) Uani d . 1 . .
    H H3A 0.3678 0.8412 0.2578 0.039 Uiso calc R 1 . .
    H H3B 0.3572 0.8875 0.2700 0.039 Uiso calc R 1 . .
    C C4 0.2988(3) 0.85964(10) 0.5262(6) 0.0262(8) Uani d . 1 . .
    C C5 0.1868(3) 0.85387(10) 0.4384(6) 0.0264(8) Uani d . 1 . .
    H H5A 0.1946 0.8317 0.3427 0.032 Uiso calc R 1 . .
    C C6 0.1433(3) 0.88781(10) 0.3023(6) 0.0292(8) Uani d . 1 . .
    H H6A 0.2020 0.9006 0.2369 0.035 Uiso calc R 1 . .
    H H6B 0.1027 0.8755 0.1944 0.035 Uiso calc R 1 . .
    C C7 0.0758(3) 0.92092(11) 0.3973(7) 0.0339(9) Uani d . 1 . .
    C C8 0.0003(3) 0.90414(12) 0.5567(7) 0.0391(10) Uani d . 1 . .
    H H8A -0.0273 0.9259 0.6374 0.047 Uiso calc R 1 . .
    H H8B -0.0574 0.8918 0.4859 0.047 Uiso calc R 1 . .
    C C9 0.0491(3) 0.87389(12) 0.7005(7) 0.0354(9) Uani d . 1 . .
    H H9A -0.0044 0.8636 0.7905 0.042 Uiso calc R 1 . .
    H H9B 0.1000 0.8873 0.7851 0.042 Uiso calc R 1 . .
    C C10 0.1020(3) 0.83885(11) 0.5927(6) 0.0300(9) Uani d . 1 . .
    C C11 0.1466(3) 0.81017(12) 0.7559(6) 0.0356(9) Uani d . 1 . .
    H H11A 0.1008 0.8107 0.8737 0.043 Uiso calc R 1 . .
    H H11B 0.1444 0.7835 0.7001 0.043 Uiso calc R 1 . .
    C C12 0.2567(3) 0.81809(12) 0.8308(6) 0.0325(9) Uani d . 1 . .
    H H12A 0.2788 0.7966 0.9190 0.039 Uiso calc R 1 . .
    H H12B 0.2578 0.8424 0.9103 0.039 Uiso calc R 1 . .
    C C13 0.3322(3) 0.82188(10) 0.6488(5) 0.0252(8) Uani d . 1 . .
    C C14 0.4463(3) 0.82387(10) 0.7164(5) 0.0254(8) Uani d . 1 . .
    C C15 0.4753(3) 0.79887(11) 0.8945(6) 0.0303(8) Uani d . 1 . .
    H H15A 0.4413 0.7734 0.8803 0.036 Uiso calc R 1 . .
    H H15B 0.4484 0.8113 1.0176 0.036 Uiso calc R 1 . .
    C C16 0.5911(3) 0.79172(12) 0.9237(6) 0.0346(9) Uani d . 1 . .
    H H16A 0.6142 0.7710 0.8312 0.042 Uiso calc R 1 . .
    H H16B 0.6043 0.7830 1.0628 0.042 Uiso calc R 1 . .
    C C17 0.6514(3) 0.82981(11) 0.8812(6) 0.0304(8) Uani d . 1 . .
    H H17A 0.6197 0.8505 0.9658 0.036 Uiso calc R 1 . .
    C C18 0.6348(3) 0.84244(11) 0.6529(6) 0.0270(8) Uani d . 1 . .
    C C19 0.6891(3) 0.88239(12) 0.6111(6) 0.0335(9) Uani d . 1 . .
    H H19A 0.7628 0.8790 0.6352 0.040 Uiso calc R 1 . .
    H H19B 0.6803 0.8888 0.4673 0.040 Uiso calc R 1 . .
    C C20 0.6517(4) 0.91792(12) 0.7379(7) 0.0440(11) Uani d . 1 . .
    H H20A 0.5779 0.9218 0.7178 0.053 Uiso calc R 1 . .
    H H20B 0.6640 0.9130 0.8823 0.053 Uiso calc R 1 . .
    C C21 0.7097(5) 0.95397(14) 0.6711(8) 0.0539(13) Uani d . 1 . .
    C C22 0.3104(3) 0.89708(11) 0.6604(6) 0.0325(9) Uani d . 1 . .
    H H22A 0.2509 0.8996 0.7478 0.049 Uiso calc R 1 . .
    H H22B 0.3157 0.9200 0.5742 0.049 Uiso calc R 1 . .
    H H22C 0.3718 0.8948 0.7427 0.049 Uiso calc R 1 . .
    C C23 0.1407(3) 0.95455(11) 0.4877(7) 0.0338(9) Uani d . 1 . .
    C C24 0.0136(4) 0.94111(12) 0.2222(8) 0.0453(11) Uani d . 1 . .
    H H24A 0.0608 0.9509 0.1205 0.068 Uiso calc R 1 . .
    H H24B -0.0260 0.9627 0.2770 0.068 Uiso calc R 1 . .
    H H24C -0.0324 0.9221 0.1610 0.068 Uiso calc R 1 . .
    C C25 0.0193(3) 0.81565(11) 0.4729(7) 0.0378(9) Uani d . 1 . .
    H H25A -0.0317 0.8055 0.5663 0.057 Uiso calc R 1 . .
    H H25B 0.0515 0.7940 0.4017 0.057 Uiso calc R 1 . .
    H H25C -0.0136 0.8329 0.3758 0.057 Uiso calc R 1 . .
    C C26 0.3264(3) 0.78339(11) 0.5175(6) 0.0326(9) Uani d . 1 . .
    H H26A 0.3786 0.7842 0.4128 0.049 Uiso calc R 1 . .
    H H26B 0.2592 0.7815 0.4551 0.049 Uiso calc R 1 . .
    H H26C 0.3378 0.7607 0.6036 0.049 Uiso calc R 1 . .
    C C27 0.7649(3) 0.82688(13) 0.9473(6) 0.0357(9) Uani d . 1 . .
    C C28 0.8203(3) 0.79269(13) 0.9245(7) 0.0440(11) Uani d . 1 . .
    H H28A 0.8880 0.7912 0.9730 0.066 Uiso calc R 1 . .
    H H28B 0.7904 0.7709 0.8604 0.066 Uiso calc R 1 . .
    C C29 0.8118(3) 0.86138(13) 1.0484(6) 0.0407(10) Uani d . 1 . .
    H H29A 0.8764 0.8538 1.1099 0.061 Uiso calc R 1 . .
    H H29B 0.7657 0.8711 1.1523 0.061 Uiso calc R 1 . .
    H H29C 0.8240 0.8818 0.9491 0.061 Uiso calc R 1 . .
    C C30 0.6836(3) 0.81256(12) 0.5030(6) 0.0361(9) Uani d . 1 . .
    H H30A 0.6690 0.8205 0.3649 0.054 Uiso calc R 1 . .
    H H30B 0.6549 0.7867 0.5271 0.054 Uiso calc R 1 . .
    H H30C 0.7573 0.8118 0.5236 0.054 Uiso calc R 1 . .
    C C31 0.5335(9) 0.9947(3) 0.0839(17) 0.087(5) Uani d PD 0.50 . .
    H H31A 0.6041 0.9856 0.0890 0.104 Uiso d PR 0.299(3) A 1
    H H31B 0.5871 0.9780 0.1384 0.104 Uiso d PR 0.201(3) A 2
    Cl Cl1 0.4660(3) 0.95921(9) 0.1615(9) 0.1061(18) Uani d PDU 0.597(7) . 1
    Cl Cl2 0.5000 1.0000 -0.2013(6) 0.127(3) Uani d SPDU 0.597(7) . 1
    Cl Cl3 0.4269(6) 0.9672(3) -0.0147(14) 0.153(4) Uani d PDU 0.403(7) . 2
    Cl Cl4 0.4584(9) 1.0233(3) 0.2864(15) 0.107(4) Uani d PDU 0.201(3) . 2
loop_
    _atom_site_aniso_label
    _atom_site_aniso_U_11
    _atom_site_aniso_U_22
    _atom_site_aniso_U_33
    _atom_site_aniso_U_12
    _atom_site_aniso_U_13
    _atom_site_aniso_U_23
    O1 0.0454(17) 0.0302(14) 0.0561(18) -0.0102(13) 0.0042(15) -0.0052(14)
    O2 0.0436(17) 0.0284(14) 0.059(2) -0.0053(12) 0.0067(15) -0.0103(14)
    O3 0.0545(19) 0.0332(15) 0.067(2) -0.0172(14) -0.0117(17) 0.0117(15)
    O4 0.166(5) 0.075(3) 0.076(3) -0.080(3) -0.044(3) 0.034(2)
    C1 0.0276(19) 0.033(2) 0.0302(19) -0.0056(16) -0.0014(16) 0.0033(15)
    C2 0.030(2) 0.044(2) 0.0252(19) 0.0015(17) 0.0039(16) 0.0049(16)
    C3 0.033(2) 0.036(2) 0.030(2) -0.0023(16) -0.0003(16) 0.0074(16)
    C4 0.0269(18) 0.0229(17) 0.0287(18) -0.0009(14) 0.0005(15) -0.0021(14)
    C5 0.0267(18) 0.0226(17) 0.0298(19) -0.0008(14) -0.0016(15) -0.0012(14)
    C6 0.0297(19) 0.0253(18) 0.033(2) -0.0020(15) -0.0062(16) -0.0020(15)
    C7 0.0256(19) 0.0235(18) 0.053(2) 0.0005(15) -0.0041(19) -0.0037(17)
    C8 0.030(2) 0.0284(19) 0.059(3) -0.0028(17) 0.0018(19) -0.0086(18)
    C9 0.027(2) 0.036(2) 0.043(2) -0.0044(16) 0.0065(17) -0.0050(18)
    C10 0.0264(18) 0.0276(19) 0.036(2) -0.0038(15) 0.0027(16) -0.0006(16)
    C11 0.030(2) 0.036(2) 0.041(2) -0.0039(17) 0.0063(18) 0.0087(17)
    C12 0.031(2) 0.036(2) 0.031(2) 0.0012(16) 0.0034(16) 0.0055(17)
    C13 0.0256(18) 0.0250(17) 0.0250(17) -0.0030(14) 0.0028(14) 0.0002(14)
    C14 0.031(2) 0.0205(17) 0.0246(17) -0.0027(14) -0.0020(14) -0.0041(14)
    C15 0.034(2) 0.0255(18) 0.031(2) -0.0047(16) 0.0044(17) 0.0018(15)
    C16 0.038(2) 0.033(2) 0.033(2) -0.0072(18) -0.0078(17) 0.0074(16)
    C17 0.0301(19) 0.0321(19) 0.0288(18) -0.0076(16) -0.0003(16) 0.0018(15)
    C18 0.0269(19) 0.0263(18) 0.0277(18) -0.0041(15) 0.0005(15) 0.0024(14)
    C19 0.030(2) 0.036(2) 0.035(2) -0.0099(16) 0.0028(17) 0.0069(16)
    C20 0.048(3) 0.032(2) 0.052(3) -0.0112(19) 0.004(2) -0.0015(19)
    C21 0.075(4) 0.033(2) 0.054(3) -0.014(2) -0.013(3) 0.005(2)
    C22 0.032(2) 0.0271(19) 0.038(2) -0.0031(16) -0.0067(17) -0.0032(16)
    C23 0.030(2) 0.0221(18) 0.050(2) 0.0003(15) -0.0005(19) -0.0031(18)
    C24 0.037(2) 0.031(2) 0.067(3) 0.0004(18) -0.012(2) 0.003(2)
    C25 0.031(2) 0.028(2) 0.054(2) -0.0047(17) -0.0031(19) -0.0002(18)
    C26 0.032(2) 0.0250(18) 0.041(2) -0.0009(15) -0.0048(17) -0.0022(16)
    C27 0.037(2) 0.043(2) 0.0267(19) -0.0099(18) -0.0052(16) 0.0083(17)
    C28 0.036(2) 0.042(2) 0.054(3) -0.0047(19) -0.013(2) 0.009(2)
    C29 0.037(2) 0.050(3) 0.035(2) -0.0166(19) -0.0029(18) 0.0055(18)
    C30 0.036(2) 0.040(2) 0.032(2) 0.0063(17) -0.0022(17) -0.0023(17)
    C31 0.066(8) 0.051(7) 0.143(13) 0.020(6) -0.016(8) -0.002(8)
    Cl1 0.103(3) 0.0606(17) 0.154(4) -0.0130(16) 0.036(3) 0.032(2)
    Cl2 0.245(7) 0.078(3) 0.059(2) 0.095(4) 0.000 0.000
    Cl3 0.154(6) 0.141(6) 0.162(7) -0.086(5) 0.055(5) -0.070(6)
    Cl4 0.151(8) 0.077(5) 0.094(6) -0.008(6) 0.001(6) -0.038(5)
_geom_special_details
;
 All esds (except the esd in the dihedral angle between two l.s. planes)
 are estimated using the full covariance matrix.  The cell esds are taken
 into account individually in the estimation of esds in distances, angles
 and torsion angles; correlations between esds in cell parameters are only
 used when they are defined by crystal symmetry.  An approximate (isotropic)
 treatment of cell esds is used for estimating esds involving l.s. planes.
;
loop_
    _geom_bond_atom_site_label_1
    _geom_bond_atom_site_label_2
    _geom_bond_site_symmetry_2
    _geom_bond_distance
    _geom_bond_publ_flag
    O1 C23 . 1.310(5) ?
    O1 H1 . 0.82 ?
    O2 C23 . 1.232(5) ?
    O3 C21 . 1.296(6) ?
    O3 H3 . 0.82 ?
    O4 C21 . 1.227(6) ?
    C1 C14 . 1.360(5) ?
    C1 C2 . 1.504(5) ?
    C1 C18 . 1.544(5) ?
    C2 C3 . 1.525(6) ?
    C2 H2A . 0.97 ?
    C2 H2B . 0.97 ?
    C3 C4 . 1.531(5) ?
    C3 H3A . 0.97 ?
    C3 H3B . 0.97 ?
    C4 C22 . 1.545(5) ?
    C4 C13 . 1.565(5) ?
    C4 C5 . 1.565(5) ?
    C5 C6 . 1.554(5) ?
    C5 C10 . 1.571(5) ?
    C5 H5A . 0.98 ?
    C6 C7 . 1.546(5) ?
    C6 H6A . 0.97 ?
    C6 H6B . 0.97 ?
    C7 C23 . 1.528(5) ?
    C7 C8 . 1.534(6) ?
    C7 C24 . 1.554(6) ?
    C8 C9 . 1.523(6) ?
    C8 H8A . 0.97 ?
    C8 H8B . 0.97 ?
    C9 C10 . 1.536(5) ?
    C9 H9A . 0.97 ?
    C9 H9B . 0.97 ?
    C10 C25 . 1.538(6) ?
    C10 C11 . 1.550(5) ?
    C11 C12 . 1.525(6) ?
    C11 H11A . 0.97 ?
    C11 H11B . 0.97 ?
    C12 C13 . 1.543(5) ?
    C12 H12A . 0.97 ?
    C12 H12B . 0.97 ?
    C13 C14 . 1.538(5) ?
    C13 C26 . 1.558(5) ?
    C14 C15 . 1.484(5) ?
    C15 C16 . 1.525(6) ?
    C15 H15A . 0.97 ?
    C15 H15B . 0.97 ?
    C16 C17 . 1.527(5) ?
    C16 H16A . 0.97 ?
    C16 H16B . 0.97 ?
    C17 C27 . 1.529(6) ?
    C17 C18 . 1.565(5) ?
    C17 H17A . 0.98 ?
    C18 C30 . 1.539(5) ?
    C18 C19 . 1.543(5) ?
    C19 C20 . 1.534(6) ?
    C19 H19A . 0.97 ?
    C19 H19B . 0.97 ?
    C20 C21 . 1.492(6) ?
    C20 H20A . 0.97 ?
    C20 H20B . 0.97 ?
    C22 H22A . 0.96 ?
    C22 H22B . 0.96 ?
    C22 H22C . 0.96 ?
    C24 H24A . 0.96 ?
    C24 H24B . 0.96 ?
    C24 H24C . 0.96 ?
    C25 H25A . 0.96 ?
    C25 H25B . 0.96 ?
    C25 H25C . 0.96 ?
    C26 H26A . 0.96 ?
    C26 H26B . 0.96 ?
    C26 H26C . 0.96 ?
    C27 C28 . 1.365(6) ?
    C27 C29 . 1.468(6) ?
    C28 H28A . 0.93 ?
    C28 H28B . 0.93 ?
    C29 H29A . 0.96 ?
    C29 H29B . 0.96 ?
    C29 H29C . 0.96 ?
    C30 H30A . 0.96 ?
    C30 H30B . 0.96 ?
    C30 H30C . 0.96 ?
    C31 C31 2_675 0.94(2) ?
    C31 Cl4 2_675 1.460(13) ?
    C31 Cl3 2_675 1.526(10) ?
    C31 Cl1 . 1.564(9) ?
    C31 Cl1 2_675 1.635(9) ?
    C31 Cl3 . 1.779(11) ?
    C31 Cl4 . 1.903(12) ?
    C31 Cl2 . 1.920(12) ?
    C31 H31A . 0.96 ?
    C31 H31B . 0.96 ?
    Cl1 C31 2_675 1.635(9) ?
    Cl1 H31B . 1.6921 ?
    Cl2 C31 2_675 1.920(12) ?
    Cl3 C31 2_675 1.526(10) ?
    Cl4 C31 2_675 1.460(13) ?
    Cl4 Cl4 2_675 1.91(2) ?
loop_
    _geom_angle_atom_site_label_1
    _geom_angle_atom_site_label_2
    _geom_angle_atom_site_label_3
    _geom_angle_site_symmetry_1
    _geom_angle_site_symmetry_3
    _geom_angle
    _geom_angle_publ_flag
    C23 O1 H1 . . 109.5 ?
    C21 O3 H3 . . 109.5 ?
    C14 C1 C2 . . 121.4(3) ?
    C14 C1 C18 . . 122.3(3) ?
    C2 C1 C18 . . 115.8(3) ?
    C1 C2 C3 . . 116.9(3) ?
    C1 C2 H2A . . 108.1 ?
    C3 C2 H2A . . 108.1 ?
    C1 C2 H2B . . 108.1 ?
    C3 C2 H2B . . 108.1 ?
    H2A C2 H2B . . 107.3 ?
    C2 C3 C4 . . 113.3(3) ?
    C2 C3 H3A . . 108.9 ?
    C4 C3 H3A . . 108.9 ?
    C2 C3 H3B . . 108.9 ?
    C4 C3 H3B . . 108.9 ?
    H3A C3 H3B . . 107.7 ?
    C3 C4 C22 . . 107.0(3) ?
    C3 C4 C13 . . 106.8(3) ?
    C22 C4 C13 . . 110.4(3) ?
    C3 C4 C5 . . 109.0(3) ?
    C22 C4 C5 . . 113.5(3) ?
    C13 C4 C5 . . 109.9(3) ?
    C6 C5 C4 . . 116.8(3) ?
    C6 C5 C10 . . 110.7(3) ?
    C4 C5 C10 . . 116.6(3) ?
    C6 C5 H5A . . 103.5 ?
    C4 C5 H5A . . 103.5 ?
    C10 C5 H5A . . 103.5 ?
    C7 C6 C5 . . 120.4(3) ?
    C7 C6 H6A . . 107.2 ?
    C5 C6 H6A . . 107.2 ?
    C7 C6 H6B . . 107.2 ?
    C5 C6 H6B . . 107.2 ?
    H6A C6 H6B . . 106.9 ?
    C23 C7 C8 . . 111.1(4) ?
    C23 C7 C6 . . 112.5(3) ?
    C8 C7 C6 . . 111.3(3) ?
    C23 C7 C24 . . 104.0(3) ?
    C8 C7 C24 . . 109.5(3) ?
    C6 C7 C24 . . 108.2(4) ?
    C9 C8 C7 . . 113.8(3) ?
    C9 C8 H8A . . 108.8 ?
    C7 C8 H8A . . 108.8 ?
    C9 C8 H8B . . 108.8 ?
    C7 C8 H8B . . 108.8 ?
    H8A C8 H8B . . 107.7 ?
    C8 C9 C10 . . 114.6(4) ?
    C8 C9 H9A . . 108.6 ?
    C10 C9 H9A . . 108.6 ?
    C8 C9 H9B . . 108.6 ?
    C10 C9 H9B . . 108.6 ?
    H9A C9 H9B . . 107.6 ?
    C9 C10 C25 . . 108.5(3) ?
    C9 C10 C11 . . 109.3(3) ?
    C25 C10 C11 . . 106.8(3) ?
    C9 C10 C5 . . 110.8(3) ?
    C25 C10 C5 . . 108.7(3) ?
    C11 C10 C5 . . 112.6(3) ?
    C12 C11 C10 . . 117.1(3) ?
    C12 C11 H11A . . 108.0 ?
    C10 C11 H11A . . 108.0 ?
    C12 C11 H11B . . 108.0 ?
    C10 C11 H11B . . 108.0 ?
    H11A C11 H11B . . 107.3 ?
    C11 C12 C13 . . 110.8(3) ?
    C11 C12 H12A . . 109.5 ?
    C13 C12 H12A . . 109.5 ?
    C11 C12 H12B . . 109.5 ?
    C13 C12 H12B . . 109.5 ?
    H12A C12 H12B . . 108.1 ?
    C14 C13 C12 . . 112.8(3) ?
    C14 C13 C26 . . 103.9(3) ?
    C12 C13 C26 . . 109.0(3) ?
    C14 C13 C4 . . 112.0(3) ?
    C12 C13 C4 . . 106.7(3) ?
    C26 C13 C4 . . 112.5(3) ?
    C1 C14 C15 . . 122.4(3) ?
    C1 C14 C13 . . 121.2(3) ?
    C15 C14 C13 . . 116.2(3) ?
    C14 C15 C16 . . 115.7(3) ?
    C14 C15 H15A . . 108.3 ?
    C16 C15 H15A . . 108.3 ?
    C14 C15 H15B . . 108.3 ?
    C16 C15 H15B . . 108.3 ?
    H15A C15 H15B . . 107.4 ?
    C15 C16 C17 . . 110.0(3) ?
    C15 C16 H16A . . 109.7 ?
    C17 C16 H16A . . 109.7 ?
    C15 C16 H16B . . 109.7 ?
    C17 C16 H16B . . 109.7 ?
    H16A C16 H16B . . 108.2 ?
    C16 C17 C27 . . 112.4(3) ?
    C16 C17 C18 . . 109.4(3) ?
    C27 C17 C18 . . 114.7(3) ?
    C16 C17 H17A . . 106.6 ?
    C27 C17 H17A . . 106.6 ?
    C18 C17 H17A . . 106.6 ?
    C30 C18 C19 . . 105.9(3) ?
    C30 C18 C1 . . 108.2(3) ?
    C19 C18 C1 . . 111.4(3) ?
    C30 C18 C17 . . 111.8(3) ?
    C19 C18 C17 . . 110.1(3) ?
    C1 C18 C17 . . 109.3(3) ?
    C20 C19 C18 . . 116.4(3) ?
    C20 C19 H19A . . 108.2 ?
    C18 C19 H19A . . 108.2 ?
    C20 C19 H19B . . 108.2 ?
    C18 C19 H19B . . 108.2 ?
    H19A C19 H19B . . 107.3 ?
    C21 C20 C19 . . 108.8(4) ?
    C21 C20 H20A . . 109.9 ?
    C19 C20 H20A . . 109.9 ?
    C21 C20 H20B . . 109.9 ?
    C19 C20 H20B . . 109.9 ?
    H20A C20 H20B . . 108.3 ?
    O4 C21 O3 . . 123.9(5) ?
    O4 C21 C20 . . 120.7(5) ?
    O3 C21 C20 . . 115.4(4) ?
    C4 C22 H22A . . 109.5 ?
    C4 C22 H22B . . 109.5 ?
    H22A C22 H22B . . 109.5 ?
    C4 C22 H22C . . 109.5 ?
    H22A C22 H22C . . 109.5 ?
    H22B C22 H22C . . 109.5 ?
    O2 C23 O1 . . 123.4(4) ?
    O2 C23 C7 . . 123.2(4) ?
    O1 C23 C7 . . 113.3(4) ?
    C7 C24 H24A . . 109.5 ?
    C7 C24 H24B . . 109.5 ?
    H24A C24 H24B . . 109.5 ?
    C7 C24 H24C . . 109.5 ?
    H24A C24 H24C . . 109.5 ?
    H24B C24 H24C . . 109.5 ?
    C10 C25 H25A . . 109.5 ?
    C10 C25 H25B . . 109.5 ?
    H25A C25 H25B . . 109.5 ?
    C10 C25 H25C . . 109.5 ?
    H25A C25 H25C . . 109.5 ?
    H25B C25 H25C . . 109.5 ?
    C13 C26 H26A . . 109.5 ?
    C13 C26 H26B . . 109.5 ?
    H26A C26 H26B . . 109.5 ?
    C13 C26 H26C . . 109.5 ?
    H26A C26 H26C . . 109.5 ?
    H26B C26 H26C . . 109.5 ?
    C28 C27 C29 . . 120.2(4) ?
    C28 C27 C17 . . 121.7(4) ?
    C29 C27 C17 . . 118.0(4) ?
    C27 C28 H28A . . 120.0 ?
    C27 C28 H28B . . 120.0 ?
    H28A C28 H28B . . 120.0 ?
    C27 C29 H29A . . 109.5 ?
    C27 C29 H29B . . 109.5 ?
    H29A C29 H29B . . 109.5 ?
    C27 C29 H29C . . 109.5 ?
    H29A C29 H29C . . 109.5 ?
    H29B C29 H29C . . 109.5 ?
    C18 C30 H30A . . 109.5 ?
    C18 C30 H30B . . 109.5 ?
    H30A C30 H30B . . 109.5 ?
    C18 C30 H30C . . 109.5 ?
    H30A C30 H30C . . 109.5 ?
    H30B C30 H30C . . 109.5 ?
    Cl4 C31 Cl3 2_675 2_675 135.2(9) ?
    Cl1 C31 Cl1 . 2_675 129.0(8) ?
    Cl4 C31 Cl3 2_675 . 99.6(7) ?
    Cl3 C31 Cl3 2_675 . 123.0(9) ?
    Cl4 C31 Cl4 2_675 . 67.6(10) ?
    Cl3 C31 Cl4 2_675 . 92.0(6) ?
    Cl3 C31 Cl4 . . 97.1(6) ?
    Cl1 C31 Cl2 . . 105.1(6) ?
    Cl1 C31 Cl2 2_675 . 102.3(6) ?
    Cl1 C31 H31A . . 105.8 ?
    Cl1 C31 H31A 2_675 . 106.8 ?
    Cl2 C31 H31A . . 106.1 ?
    Cl4 C31 H31B 2_675 . 50.8 ?
    Cl3 C31 H31B 2_675 . 114.2 ?
    Cl3 C31 H31B . . 112.6 ?
    Cl4 C31 H31B . . 114.0 ?
    Cl2 C31 H31B . . 125.2 ?
loop_
    _geom_torsion_atom_site_label_1
    _geom_torsion_atom_site_label_2
    _geom_torsion_atom_site_label_3
    _geom_torsion_atom_site_label_4
    _geom_torsion_site_symmetry_1
    _geom_torsion_site_symmetry_2
    _geom_torsion_site_symmetry_3
    _geom_torsion_site_symmetry_4
    _geom_torsion
    _geom_torsion_publ_flag
    C14 C1 C2 C3 . . . . -1.8(6) ?
    C18 C1 C2 C3 . . . . 169.8(3) ?
    C1 C2 C3 C4 . . . . 32.3(5) ?
    C2 C3 C4 C22 . . . . 60.6(4) ?
    C2 C3 C4 C13 . . . . -57.6(4) ?
    C2 C3 C4 C5 . . . . -176.3(3) ?
    C3 C4 C5 C6 . . . . -60.2(4) ?
    C22 C4 C5 C6 . . . . 58.9(4) ?
    C13 C4 C5 C6 . . . . -176.9(3) ?
    C3 C4 C5 C10 . . . . 165.8(3) ?
    C22 C4 C5 C10 . . . . -75.1(4) ?
    C13 C4 C5 C10 . . . . 49.1(4) ?
    C4 C5 C6 C7 . . . . -94.0(4) ?
    C10 C5 C6 C7 . . . . 42.5(4) ?
    C5 C6 C7 C23 . . . . 85.3(4) ?
    C5 C6 C7 C8 . . . . -40.2(5) ?
    C5 C6 C7 C24 . . . . -160.5(3) ?
    C23 C7 C8 C9 . . . . -82.4(4) ?
    C6 C7 C8 C9 . . . . 43.8(5) ?
    C24 C7 C8 C9 . . . . 163.3(3) ?
    C7 C8 C9 C10 . . . . -55.0(5) ?
    C8 C9 C10 C25 . . . . -63.0(4) ?
    C8 C9 C10 C11 . . . . -179.1(3) ?
    C8 C9 C10 C5 . . . . 56.3(4) ?
    C6 C5 C10 C9 . . . . -47.5(4) ?
    C4 C5 C10 C9 . . . . 89.1(4) ?
    C6 C5 C10 C25 . . . . 71.6(4) ?
    C4 C5 C10 C25 . . . . -151.8(3) ?
    C6 C5 C10 C11 . . . . -170.3(3) ?
    C4 C5 C10 C11 . . . . -33.6(4) ?
    C9 C10 C11 C12 . . . . -88.7(4) ?
    C25 C10 C11 C12 . . . . 154.1(4) ?
    C5 C10 C11 C12 . . . . 34.9(5) ?
    C10 C11 C12 C13 . . . . -52.2(5) ?
    C11 C12 C13 C14 . . . . -171.7(3) ?
    C11 C12 C13 C26 . . . . -56.9(4) ?
    C11 C12 C13 C4 . . . . 64.9(4) ?
    C3 C4 C13 C14 . . . . 55.0(4) ?
    C22 C4 C13 C14 . . . . -60.9(4) ?
    C5 C4 C13 C14 . . . . 173.1(3) ?
    C3 C4 C13 C12 . . . . 178.9(3) ?
    C22 C4 C13 C12 . . . . 63.0(4) ?
    C5 C4 C13 C12 . . . . -63.0(4) ?
    C3 C4 C13 C26 . . . . -61.7(4) ?
    C22 C4 C13 C26 . . . . -177.6(3) ?
    C5 C4 C13 C26 . . . . 56.4(4) ?
    C2 C1 C14 C15 . . . . 174.5(3) ?
    C18 C1 C14 C15 . . . . 3.5(6) ?
    C2 C1 C14 C13 . . . . 0.2(6) ?
    C18 C1 C14 C13 . . . . -170.9(3) ?
    C12 C13 C14 C1 . . . . -148.5(4) ?
    C26 C13 C14 C1 . . . . 93.6(4) ?
    C4 C13 C14 C1 . . . . -28.1(5) ?
    C12 C13 C14 C15 . . . . 36.8(4) ?
    C26 C13 C14 C15 . . . . -81.0(4) ?
    C4 C13 C14 C15 . . . . 157.2(3) ?
    C1 C14 C15 C16 . . . . -11.2(5) ?
    C13 C14 C15 C16 . . . . 163.4(3) ?
    C14 C15 C16 C17 . . . . 40.8(5) ?
    C15 C16 C17 C27 . . . . 168.9(3) ?
    C15 C16 C17 C18 . . . . -62.5(4) ?
    C14 C1 C18 C30 . . . . 97.3(4) ?
    C2 C1 C18 C30 . . . . -74.3(4) ?
    C14 C1 C18 C19 . . . . -146.7(4) ?
    C2 C1 C18 C19 . . . . 41.7(5) ?
    C14 C1 C18 C17 . . . . -24.7(5) ?
    C2 C1 C18 C17 . . . . 163.7(3) ?
    C16 C17 C18 C30 . . . . -66.4(4) ?
    C27 C17 C18 C30 . . . . 61.0(4) ?
    C16 C17 C18 C19 . . . . 176.2(3) ?
    C27 C17 C18 C19 . . . . -56.5(4) ?
    C16 C17 C18 C1 . . . . 53.4(4) ?
    C27 C17 C18 C1 . . . . -179.2(3) ?
    C30 C18 C19 C20 . . . . 178.2(4) ?
    C1 C18 C19 C20 . . . . 60.8(5) ?
    C17 C18 C19 C20 . . . . -60.7(5) ?
    C18 C19 C20 C21 . . . . -177.8(4) ?
    C19 C20 C21 O4 . . . . 64.4(7) ?
    C19 C20 C21 O3 . . . . -113.9(5) ?
    C8 C7 C23 O2 . . . . -6.2(5) ?
    C6 C7 C23 O2 . . . . -131.8(4) ?
    C24 C7 C23 O2 . . . . 111.5(5) ?
    C8 C7 C23 O1 . . . . 177.5(3) ?
    C6 C7 C23 O1 . . . . 52.0(5) ?
    C24 C7 C23 O1 . . . . -64.8(4) ?
    C16 C17 C27 C28 . . . . 37.4(5) ?
    C18 C17 C27 C28 . . . . -88.4(5) ?
    C16 C17 C27 C29 . . . . -139.0(4) ?
    C18 C17 C27 C29 . . . . 95.2(4) ?
    Cl4 C31 Cl1 C31 2_675 . . 2_675 116.2(8) ?
    Cl3 C31 Cl1 C31 2_675 . . 2_675 -23(4) ?
    Cl1 C31 Cl1 C31 2_675 . . 2_675 48.8(10) ?
    Cl3 C31 Cl1 C31 . . . 2_675 -58.6(5) ?
    Cl4 C31 Cl1 C31 . . . 2_675 48.8(6) ?
    Cl2 C31 Cl1 C31 . . . 2_675 -71.3(5) ?
    Cl4 C31 Cl2 C31 2_675 . . 2_675 90(3) ?
    Cl3 C31 Cl2 C31 2_675 . . 2_675 -95.7(11) ?
    Cl1 C31 Cl2 C31 . . . 2_675 72.3(11) ?
    Cl1 C31 Cl2 C31 2_675 . . 2_675 -64.2(9) ?
    Cl3 C31 Cl2 C31 . . . 2_675 62.1(10) ?
    Cl4 C31 Cl2 C31 . . . 2_675 -18.6(7) ?
    Cl4 C31 Cl3 C31 2_675 . . 2_675 99.5(8) ?
    Cl3 C31 Cl3 C31 2_675 . . 2_675 -65.9(11) ?
    Cl1 C31 Cl3 C31 . . . 2_675 103.9(6) ?
    Cl1 C31 Cl3 C31 2_675 . . 2_675 -6.6(11) ?
    Cl4 C31 Cl3 C31 . . . 2_675 31.2(7) ?
    Cl2 C31 Cl3 C31 . . . 2_675 -90.1(6) ?
    Cl4 C31 Cl4 C31 2_675 . . 2_675 -134.0(15) ?
    Cl3 C31 Cl4 C31 2_675 . . 2_675 87.1(11) ?
    Cl1 C31 Cl4 C31 . . . 2_675 -79.0(12) ?
    Cl1 C31 Cl4 C31 2_675 . . 2_675 101.0(12) ?
    Cl3 C31 Cl4 C31 . . . 2_675 -36.5(11) ?
    Cl2 C31 Cl4 C31 . . . 2_675 24.5(8) ?
    C31 C31 Cl4 Cl4 2_675 . . 2_675 134.0(15) ?
    Cl3 C31 Cl4 Cl4 2_675 . . 2_675 -138.9(10) ?
    Cl1 C31 Cl4 Cl4 . . . 2_675 55.0(7) ?
    Cl1 C31 Cl4 Cl4 2_675 . . 2_675 -125.0(10) ?
    Cl3 C31 Cl4 Cl4 . . . 2_675 97.5(8) ?
    Cl2 C31 Cl4 Cl4 . . . 2_675 158.5(9) ?
loop_
    _geom_hbond_atom_site_label_D
    _geom_hbond_atom_site_label_H
    _geom_hbond_atom_site_label_A
    _geom_hbond_site_symmetry_A
    _geom_hbond_distance_DH
    _geom_hbond_distance_HA
    _geom_hbond_distance_DA
    _geom_hbond_angle_DHA
    _geom_hbond_publ_flag
    O1 H1 O4 2_675 0.82 1.81 2.621(6) 168 yes
    O3 H3 O2 2_675 0.82 1.85 2.670(4) 176 yes
    C22 H22B O1 . 0.96 2.56 3.380(5) 144 yes
