# Supplementary material for: Koetjapic acid chloro­form hemisolvate
Source: Acta Crystallogr Sect E Struct Rep Online. 2010 May 8;66(Pt 6):o1301–2. doi: 10.1107/S1600536810016430 (PMC2979496; doi:10.1107/S1600536810016430)
Supplement: Supplementary file 2 [file e-66-o1301-Isup2.hkl]

# 
# h,k,l, Fc-squared, Fo-squared, sigma(Fo-squared) and status flag 
# 
data_I
_shelx_title ' ze1mam in P2(1)2(1)2  (100K)' 
_shelx_refln_list_code          4 
_shelx_F_calc_maximum      220.97 
_exptl_crystal_F_000      1148.00 
_reflns_d_resolution_high  0.8432 
 
loop_ 
 _symmetry_equiv_pos_as_xyz 
 'x, y, z' 
 '-x, -y, z' 
 '-x+1/2, y+1/2, -z' 
 'x+1/2, -y+1/2, -z' 
 
_cell_length_a    12.8950 
_cell_length_b    33.7309 
_cell_length_c     6.5307 
_cell_angle_alpha  90.000 
_cell_angle_beta   90.000 
_cell_angle_gamma  90.000 
 
_shelx_F_squared_multiplier     1.000 
 
loop_ 
 _refln_index_h 
 _refln_index_k 
 _refln_index_l 
 _refln_F_squared_calc 
 _refln_F_squared_meas 
 _refln_F_squared_sigma 
 _refln_observed_status 
   2   0   0     1066.43      966.97     11.55 o 
   4   0   0     1965.81     1933.61     25.83 o 
   6   0   0    11178.56    13256.42    205.44 o 
   8   0   0       11.95        5.88      4.25 o 
  10   0   0       35.88       26.04      5.50 o 
  12   0   0        0.08        0.59      2.57 o 
  14   0   0        0.01        6.37      2.47 o 
   1   1   0     3004.89     3497.61     27.59 o 
   2   1   0     4926.46     5589.79     44.15 o 
   3   1   0      166.81      149.08      2.33 o 
   4   1   0      571.07      640.33     10.16 o 
   5   1   0     1053.36     1162.15     12.44 o 
   6   1   0     3377.54     4024.01     75.40 o 
   7   1   0        5.38       18.46      2.09 o 
   8   1   0       30.63       45.32      5.81 o 
   9   1   0      865.21     1013.91     45.09 o 
  10   1   0        9.23        3.08      2.42 o 
  11   1   0       69.26       76.06      5.62 o 
  12   1   0        6.40        9.68      2.40 o 
  13   1   0      160.36      217.01      8.21 o 
  14   1   0        8.79        7.16      1.75 o 
  15   1   0       20.53       33.78      2.11 o 
   0   2   0     1747.61     2016.16     21.30 o 
   1   2   0     2709.75     2952.86     22.38 o 
   2   2   0     1392.16     1344.54     11.05 o 
   3   2   0    10498.86    13486.40    113.03 o 
   4   2   0     3367.19     3365.27     28.64 o 
   5   2   0      846.92      864.18      9.94 o 
   6   2   0      378.69      407.28      7.62 o 
   7   2   0      122.65      133.90      4.91 o 
   8   2   0       64.55       42.13      6.53 o 
   9   2   0      181.34      213.49     15.95 o 
  10   2   0       53.16       31.72      4.12 o 
  11   2   0       83.47      101.29     13.08 o 
  12   2   0      457.93      459.31     14.75 o 
  13   2   0       13.73       13.20      2.88 o 
  14   2   0      374.28      319.22     10.06 o 
  15   2   0        1.96        1.74      1.05 o 
   1   3   0      428.64      433.40      3.92 o 
   2   3   0     7671.48     9679.31     82.62 o 
   3   3   0     7866.29     9156.40     74.52 o 
   4   3   0     1880.99     2091.46     34.01 o 
   5   3   0       72.00       76.54      1.61 o 
   6   3   0        4.91       10.80      1.04 o 
   7   3   0      607.48      748.41     16.77 o 
   8   3   0      198.67      200.49     17.81 o 
   9   3   0      177.50      193.28     25.48 o 
  10   3   0       13.74       27.07      3.85 o 
  11   3   0       80.06       65.25      5.29 o 
  12   3   0       99.64       95.57      6.22 o 
  13   3   0       22.26       36.32      6.84 o 
  14   3   0        1.27        6.40      1.67 o 
  15   3   0       67.82      109.12      4.63 o 
   0   4   0    10489.31    13588.57    491.79 o 
   1   4   0        9.89       11.96      0.38 o 
   2   4   0       67.60       27.59      0.77 o 
   3   4   0     3652.42     3976.67     32.56 o 
   4   4   0      486.15      421.66      4.59 o 
   5   4   0      460.87      389.36      4.70 o 
   6   4   0     2351.27     2454.02     30.00 o 
   7   4   0       59.93       87.22      4.76 o 
   8   4   0        0.13       10.11      3.35 o 
   9   4   0       34.00       34.95     13.51 o 
  10   4   0      119.03      136.21      7.66 o 
  11   4   0       26.78       34.44      4.15 o 
  12   4   0        5.04       19.94      5.92 o 
  13   4   0       58.77       53.86      3.85 o 
  14   4   0        5.27       20.05      6.02 o 
  15   4   0       31.24       49.59      2.42 o 
   2   5   0      473.63      443.99      4.03 o 
   3   5   0     7415.65     8784.98     71.03 o 
   4   5   0     2809.85     2884.80     30.80 o 
   5   5   0       96.55      102.53      2.81 o 
   6   5   0       21.86       38.68      2.14 o 
   7   5   0       14.23       11.50      3.97 o 
   8   5   0      859.90      826.80     29.69 o 
   9   5   0      712.67      781.15     59.61 o 
  10   5   0       83.00       71.19      5.96 o 
  11   5   0       32.73       38.17      6.14 o 
  12   5   0       85.25       83.95     12.67 o 
  13   5   0       72.83       59.11      4.02 o 
  14   5   0       26.26       47.54      3.93 o 
  15   5   0       25.27       29.37      4.45 o 
   0   6   0    48829.38        0.82      2.40 o 
   1   6   0      435.02      489.03      4.27 o 
   2   6   0      946.21      803.14      8.29 o 
   3   6   0     3482.81     3934.25     32.15 o 
   4   6   0      618.39      588.15      6.75 o 
   5   6   0       76.42      116.54      3.60 o 
   6   6   0       14.22       30.07      1.68 o 
   7   6   0      569.50      568.15     16.76 o 
   8   6   0      232.00      165.66     10.24 o 
   9   6   0     1191.10     1280.82     60.77 o 
  10   6   0       78.54      100.58     19.93 o 
  11   6   0        0.08        2.42      2.11 o 
  12   6   0       84.71      105.59      6.49 o 
  13   6   0        7.98        8.88      2.03 o 
  14   6   0      159.85      181.26      6.48 o 
  15   6   0       41.65       60.11     10.55 o 
   1   7   0     3284.94     3902.15     33.18 o 
   2   7   0     4411.94     4777.40     40.21 o 
   3   7   0     5548.63     6131.47     50.15 o 
   4   7   0     6834.23     8003.90     72.58 o 
   5   7   0      131.43      168.91      2.70 o 
   6   7   0     1570.68     1781.73     26.70 o 
   7   7   0     1749.08     1662.34     40.88 o 
   8   7   0       11.84       25.64      5.43 o 
   9   7   0      260.62      147.50     23.45 o 
  10   7   0      214.18      192.71     13.96 o 
  11   7   0       32.51       35.57      4.13 o 
  12   7   0      347.62      299.17     13.75 o 
  13   7   0       99.02       81.61      9.76 o 
  14   7   0       27.42       48.62      3.23 o 
  15   7   0      308.95      348.05     20.19 o 
   0   8   0     8254.51     9734.20    116.76 o 
   1   8   0       20.06       16.30      0.58 o 
   2   8   0       24.40       18.38      0.62 o 
   3   8   0     6322.30     7405.88     59.68 o 
   4   8   0       97.70      115.97      1.97 o 
   5   8   0       64.06       48.00      1.96 o 
   6   8   0       23.75       36.53      2.90 o 
   7   8   0       32.54       19.11      2.59 o 
   8   8   0      137.05      184.71     22.16 o 
   9   8   0      211.92      182.23     23.07 o 
  10   8   0      649.49      561.61     27.49 o 
  11   8   0      141.55      177.59      8.57 o 
  12   8   0      392.05      352.96     21.58 o 
  13   8   0        2.53        4.89      1.90 o 
  14   8   0        2.56        3.40      1.44 o 
   1   9   0      263.48      291.02      3.09 o 
   2   9   0        4.13        5.30      0.52 o 
   3   9   0        2.43        4.77      1.01 o 
   4   9   0     1311.89     1541.97     15.45 o 
   5   9   0        1.81        4.40      0.68 o 
   6   9   0      192.80      145.31      7.90 o 
   7   9   0       15.12       49.34      4.54 o 
   8   9   0        5.23        8.87      5.69 o 
   9   9   0      587.22      519.24     43.11 o 
  10   9   0       54.59       32.73      6.09 o 
  11   9   0      557.22      484.97     17.53 o 
  12   9   0       16.86       37.16      7.32 o 
  13   9   0       43.87       37.02     10.62 o 
  14   9   0      121.25      128.06      5.01 o 
   0  10   0      361.61      319.72      4.84 o 
   1  10   0      331.84      316.48      3.37 o 
   2  10   0      197.89      245.12      2.92 o 
   3  10   0     1653.23     1881.73     17.82 o 
   4  10   0       24.81       22.42      0.97 o 
   5  10   0     1793.66     1638.76     19.41 o 
   6  10   0      279.26      249.07      6.63 o 
   7  10   0       27.18       29.19      3.73 o 
   8  10   0      250.03      388.80     29.33 o 
   9  10   0      757.20      703.25     32.35 o 
  10  10   0       66.03       63.46      9.21 o 
  11  10   0       59.56       68.66      7.21 o 
  12  10   0      615.44      566.95     53.21 o 
  13  10   0      302.39      308.48     10.23 o 
  14  10   0       65.62       75.13      3.59 o 
   1  11   0      204.33      151.74      3.31 o 
   2  11   0       61.43       75.03      1.39 o 
   3  11   0     5106.74     5442.28     52.42 o 
   4  11   0      476.55      543.73      6.71 o 
   5  11   0       58.49       57.44      2.30 o 
   6  11   0       53.91       62.60      3.80 o 
   8  11   0      142.38      122.74     14.96 o 
   9  11   0     1075.20     1166.17     48.90 o 
  10  11   0        7.76       28.33      4.35 o 
  11  11   0       49.77       45.36      5.36 o 
  12  11   0      117.16      136.50      6.34 o 
  13  11   0       48.12       52.11      3.54 o 
  14  11   0      175.55      213.79      8.04 o 
   0  12   0    14988.73    18998.19    239.60 o 
   1  12   0      126.84      100.62      1.51 o 
   2  12   0     1135.46     1108.69     11.06 o 
   3  12   0     1502.80     1766.79     18.32 o 
   4  12   0      148.66      178.43      3.39 o 
   5  12   0       22.35        9.17      1.52 o 
   6  12   0       97.89       96.67      6.06 o 
   7  12   0       73.10       64.87     11.43 o 
   8  12   0      366.79      346.74     27.92 o 
   9  12   0      718.01      781.96     44.10 o 
  10  12   0      234.06      273.19     13.61 o 
  11  12   0        0.75       23.75      4.03 o 
  12  12   0      500.75      460.04     23.69 o 
  13  12   0       40.22       24.97      4.09 o 
  14  12   0        8.60        8.90      1.47 o 
   1  13   0      462.05      581.40      7.76 o 
   2  13   0     1693.35     1702.61     16.79 o 
   3  13   0      986.61      992.17     11.85 o 
   4  13   0     1981.96     2650.92     33.12 o 
   5  13   0      320.27      379.02     10.17 o 
   6  13   0      201.23      220.23     17.87 o 
   7  13   0     3275.28     3194.47    163.46 o 
   8  13   0      452.26      408.51     19.64 o 
   9  13   0      341.22      307.10     20.63 o 
  10  13   0       60.59       62.52      6.11 o 
  11  13   0     1540.13     1576.33     58.77 o 
  12  13   0      304.04      299.98     13.48 o 
  13  13   0      171.00      195.64      8.13 o 
  14  13   0        6.49       18.33      3.87 o 
   0  14   0    10000.99    12041.17    170.05 o 
   1  14   0        0.36        1.97      0.42 o 
   2  14   0     3669.18     4119.35     42.92 o 
   3  14   0     1843.11     1476.93     20.53 o 
   4  14   0      587.25      663.74     19.03 o 
   5  14   0       13.21        2.73      1.55 o 
   6  14   0       97.50       87.55     13.29 o 
   7  14   0      303.50      253.13     22.50 o 
   8  14   0       98.84       96.05      8.07 o 
   9  14   0     5276.87     5155.84    257.62 o 
  10  14   0      712.36      656.50     26.99 o 
  11  14   0        2.91       12.75      3.27 o 
  12  14   0       58.62       57.95      4.01 o 
  13  14   0       16.66       25.12      3.04 o 
  14  14   0       40.22       42.76      5.28 o 
   1  15   0       33.72       26.96      1.23 o 
   2  15   0       18.55       14.44      1.27 o 
   3  15   0       70.28       70.97      4.74 o 
   4  15   0     2615.73     2265.85     38.28 o 
   5  15   0       28.44       23.61      2.96 o 
   6  15   0        1.36       16.23      6.22 o 
   7  15   0       67.27       50.92     10.75 o 
   8  15   0       83.20       71.36      6.90 o 
   9  15   0     3001.77     2998.94    152.31 o 
  10  15   0        3.19        4.61      2.57 o 
  11  15   0       31.98       79.10      6.33 o 
  12  15   0       26.76       37.85      3.45 o 
  13  15   0       17.80       30.33      4.78 o 
  14  15   0       31.79       30.72      2.33 o 
   0  16   0     5073.30     5710.00    109.73 o 
   1  16   0       55.13       52.25      2.08 o 
   2  16   0     1661.50     1788.18     24.43 o 
   3  16   0     1699.48     1722.01     26.32 o 
   4  16   0      895.05      827.86     17.82 o 
   5  16   0      176.99      250.57     10.23 o 
   6  16   0      148.28      141.66     15.93 o 
   7  16   0      146.71      104.82      8.26 o 
   8  16   0        4.44       17.33      4.03 o 
   9  16   0      193.30      194.49     14.82 o 
  10  16   0      327.68      354.31     16.51 o 
  11  16   0      127.36      163.44      8.31 o 
  12  16   0        9.05        1.49      1.66 o 
  13  16   0       24.62       19.75      2.05 o 
   1  17   0      178.11      174.34      4.45 o 
   2  17   0      261.06      291.58      6.81 o 
   3  17   0     2071.55     2173.21     41.35 o 
   4  17   0      373.73      304.69      9.90 o 
   5  17   0      571.58      552.50     20.98 o 
   6  17   0      832.49      700.24     45.61 o 
   7  17   0      285.95      327.88     16.84 o 
   8  17   0      215.30      175.93     13.86 o 
   9  17   0       84.94       53.75      7.33 o 
  10  17   0      790.67      822.52     32.84 o 
  11  17   0       72.01       45.26      4.52 o 
  12  17   0        1.96        6.62      1.85 o 
  13  17   0       22.06       42.84      2.70 o 
   0  18   0     2624.52     2757.69     71.01 o 
   1  18   0        6.21        4.12      1.16 o 
   2  18   0      383.25      295.47      7.67 o 
   3  18   0      262.66      331.83     12.93 o 
   4  18   0       72.57       64.51      8.42 o 
   5  18   0      267.17      370.67     16.20 o 
   6  18   0       66.57       26.76      4.49 o 
   7  18   0       65.85       61.57      6.70 o 
   8  18   0      171.76      139.13     11.90 o 
   9  18   0      109.29      107.03     10.19 o 
  10  18   0      181.94      223.82     11.79 o 
  11  18   0       57.90       49.45      6.07 o 
  12  18   0       72.84       63.70      6.35 o 
  13  18   0       13.40       15.13      2.09 o 
   1  19   0      332.39      290.16      7.22 o 
   2  19   0        3.13        6.55      1.65 o 
   3  19   0      177.39      197.17      7.43 o 
   4  19   0      629.57      455.60     18.57 o 
   5  19   0      153.87      164.03     10.23 o 
   6  19   0      134.03      137.12      9.51 o 
   7  19   0      204.40      218.21     15.94 o 
   8  19   0      119.27       98.62      9.84 o 
   9  19   0      190.10      181.35     14.14 o 
  10  19   0       48.33       44.46      5.17 o 
  11  19   0       90.45      137.43      7.27 o 
  12  19   0      141.27      135.26      5.13 o 
  13  19   0        2.31        5.89      1.51 o 
   0  20   0      603.04      705.97     22.30 o 
   1  20   0      438.20      426.25     11.46 o 
   2  20   0     1120.52     1068.46     23.71 o 
   3  20   0     1231.03     1027.32     29.78 o 
   4  20   0      196.02      208.53     11.51 o 
   5  20   0       64.40       50.63      4.89 o 
   6  20   0     1072.16      959.81     39.42 o 
   7  20   0       10.62        3.98      3.32 o 
   8  20   0      110.44      118.64     10.97 o 
   9  20   0      328.40      333.91     21.80 o 
  10  20   0      499.94      457.52     19.90 o 
  11  20   0        9.08       10.21      2.48 o 
  12  20   0       10.35       26.49      3.35 o 
  13  20   0       32.39       33.51      2.37 o 
   1  21   0        9.78       15.56      3.64 o 
   2  21   0       26.37       37.28      4.67 o 
   3  21   0      202.43      208.36     11.52 o 
   4  21   0      379.42      345.11     11.35 o 
   5  21   0       57.53       47.27      4.86 o 
   6  21   0       19.28       15.74      4.62 o 
   7  21   0      744.87      718.24     40.81 o 
   8  21   0        2.54        0.04      2.91 o 
   9  21   0      294.22      279.34     13.77 o 
  10  21   0       90.49       95.68      9.71 o 
  11  21   0      127.79      206.43      9.03 o 
  12  21   0        0.02        2.71      1.30 o 
   0  22   0      838.86      889.76     37.65 o 
   1  22   0      427.69      420.17     30.01 o 
   2  22   0        8.72       11.56      4.70 o 
   3  22   0     1494.35     1443.29     39.41 o 
   4  22   0     1281.81     1225.88     30.68 o 
   5  22   0      163.05      130.82      7.66 o 
   6  22   0      315.17      319.66     20.90 o 
   7  22   0        1.79        6.64      3.69 o 
   8  22   0        2.69        3.11      3.19 o 
   9  22   0       23.07       31.77      4.40 o 
  10  22   0       42.46       56.72      8.87 o 
  11  22   0       17.64       26.80      2.70 o 
  12  22   0        1.17        4.95      1.56 o 
   1  23   0      683.00      686.37     22.39 o 
   2  23   0     2283.41     2436.21     57.42 o 
   3  23   0      135.37      148.73     12.91 o 
   4  23   0      108.46       77.30      8.33 o 
   5  23   0      140.90      140.33      9.44 o 
   6  23   0      114.99       84.04      8.83 o 
   7  23   0       63.08       48.01      7.30 o 
   8  23   0      237.55      214.97     15.60 o 
   9  23   0       51.58       64.93      5.60 o 
  10  23   0        2.99        2.08      1.99 o 
  11  23   0        0.23        3.56      1.47 o 
  12  23   0        7.49        5.41      1.52 o 
   0  24   0      786.68      852.79     29.54 o 
   1  24   0      186.19      215.54     11.64 o 
   2  24   0      439.17      470.72     14.43 o 
   3  24   0       76.50       72.77      6.45 o 
   4  24   0       50.58       36.25      5.72 o 
   5  24   0       18.76       40.53     14.65 o 
   6  24   0      229.65      251.97     17.54 o 
   7  24   0      446.31      455.21     27.64 o 
   8  24   0        0.01        3.49      2.97 o 
   9  24   0       83.90       91.63      6.55 o 
  10  24   0      171.97      223.17     10.24 o 
  11  24   0        0.27        0.92      1.23 o 
  12  24   0        8.54       15.92      2.75 o 
   1  25   0      126.85      153.77      8.12 o 
   2  25   0      767.41      739.36     20.59 o 
   3  25   0     1568.06     1579.06     42.72 o 
   4  25   0      473.37      406.76     16.64 o 
   5  25   0      845.75      811.15     52.65 o 
   6  25   0       62.51       53.82      7.15 o 
   7  25   0      352.56      395.99     24.46 o 
   8  25   0      217.08      249.17     12.37 o 
   9  25   0      141.98      139.81      7.23 o 
  10  25   0       28.84       34.70      6.45 o 
  11  25   0        1.11        0.30      1.40 o 
   0  26   0      237.78      253.01     12.71 o 
   1  26   0     1396.17     1427.08     32.69 o 
   2  26   0        8.00       15.40      3.06 o 
   3  26   0      156.82      167.49      8.83 o 
   4  26   0       99.02       84.60      9.24 o 
   5  26   0      503.89      543.24     25.11 o 
   6  26   0        6.22        8.38      3.67 o 
   7  26   0       37.46       10.90      3.90 o 
   8  26   0        1.32        5.32      2.46 o 
   9  26   0       27.02       44.99      4.09 o 
  10  26   0       76.21      113.21      7.46 o 
  11  26   0        0.31        3.36      1.41 o 
   1  27   0        7.26        9.56      2.71 o 
   2  27   0     1865.79     1901.57     50.62 o 
   3  27   0      213.89      211.62      9.60 o 
   4  27   0      634.82      638.96     28.54 o 
   5  27   0      327.54      324.37     21.40 o 
   6  27   0       30.69       15.57      4.58 o 
   7  27   0       92.94       64.27      7.54 o 
   8  27   0        2.04        2.19      2.19 o 
   9  27   0       31.50       23.60      3.17 o 
  10  27   0       24.86       25.88      2.87 o 
  11  27   0      121.52      139.65      9.99 o 
   0  28   0     2614.97     2689.88     97.96 o 
   1  28   0       19.89       20.71      3.46 o 
   2  28   0      986.24      938.53     28.02 o 
   3  28   0       29.23       29.80      4.12 o 
   4  28   0       28.43       28.21      5.35 o 
   5  28   0       15.87       22.88      5.33 o 
   6  28   0       31.53       34.83      6.17 o 
   7  28   0       27.01        6.65      2.68 o 
   8  28   0      358.59      399.02     17.34 o 
   9  28   0       58.91       89.33      5.25 o 
  10  28   0        5.15        5.35      2.44 o 
   1  29   0      379.43      370.62     13.98 o 
   2  29   0       10.27       21.10      3.97 o 
   3  29   0      371.32      409.91     21.67 o 
   4  29   0       52.30       56.91      7.70 o 
   5  29   0      121.65       88.64      9.12 o 
   6  29   0       57.90       84.14      8.83 o 
   7  29   0        6.41        6.57      2.66 o 
   8  29   0       30.13       41.07      4.30 o 
   9  29   0       82.98       85.01      7.33 o 
  10  29   0        8.03        4.36      2.21 o 
   0  30   0       59.13       71.83      9.31 o 
   1  30   0       83.38       65.99      6.51 o 
   2  30   0       74.89      103.33     21.37 o 
   3  30   0       11.81       21.71      4.34 o 
   4  30   0      215.34      243.00     17.32 o 
   5  30   0        1.32        1.48      3.12 o 
   6  30   0       63.96       58.60      5.66 o 
   7  30   0      217.44      265.78     21.21 o 
   8  30   0       81.30       94.98      6.10 o 
   9  30   0       40.15       60.63      3.83 o 
  10  30   0      147.25      123.76      9.23 o 
   1  31   0      113.09       89.34      7.26 o 
   2  31   0      523.38      545.09     23.43 o 
   3  31   0       29.07       32.53      6.27 o 
   4  31   0        8.44        5.87      3.65 o 
   5  31   0        9.00        5.74      3.40 o 
   6  31   0      694.10      729.81     29.09 o 
   7  31   0       66.55      102.79      5.88 o 
   8  31   0      176.90      212.95     10.01 o 
   9  31   0       68.88       69.36      5.78 o 
   0  32   0       35.52       27.77      6.31 o 
   1  32   0       27.07       21.68      4.09 o 
   2  32   0       56.98       75.54      6.48 o 
   3  32   0      163.70      165.74     13.41 o 
   4  32   0      204.62      209.18     15.23 o 
   5  32   0        2.18        4.46      2.49 o 
   6  32   0        8.28       21.41      4.29 o 
   7  32   0        0.49        0.19      1.73 o 
   8  32   0      191.35      208.50      9.35 o 
   9  32   0        0.16        1.89      2.43 o 
   1  33   0       80.83       94.90      9.95 o 
   2  33   0        0.96        0.29      3.10 o 
   3  33   0       28.15       24.88      5.50 o 
   4  33   0        2.46        4.53      2.62 o 
   5  33   0      308.22      298.99     12.04 o 
   6  33   0        2.87        1.62      1.85 o 
   7  33   0        9.96        2.83      1.70 o 
   8  33   0        5.07       10.49      2.84 o 
   0  34   0      185.90      192.43     14.81 o 
   1  34   0       13.27       15.52      3.38 o 
   2  34   0       94.51       90.50      9.18 o 
   3  34   0        9.86       10.73      3.18 o 
   4  34   0      142.83      131.99      7.11 o 
   5  34   0       23.36       20.42      3.01 o 
   6  34   0        0.05       -0.12      1.63 o 
   7  34   0       20.88       36.08     11.49 o 
   1  35   0        0.05       -2.73      2.73 o 
   2  35   0       63.48       72.67      6.35 o 
   3  35   0      164.07      155.26      7.79 o 
   4  35   0       52.46       46.62      4.11 o 
   5  35   0       86.51       95.70     11.50 o 
   6  35   0       14.83       19.70      3.78 o 
   7  35   0       26.65       38.50      4.21 o 
   0  36   0        9.61       12.67      5.57 o 
   1  36   0       27.57       35.77      4.52 o 
   2  36   0      221.54      222.91      9.59 o 
   3  36   0        8.46        8.54      3.24 o 
   4  36   0      187.76      182.99      7.87 o 
   5  36   0       24.57       25.53      4.22 o 
   6  36   0        4.19       11.34      2.93 o 
   1  37   0       67.04       54.20      6.27 o 
   2  37   0        0.23        0.39      2.77 o 
   3  37   0       67.65       63.65      6.26 o 
   4  37   0      307.14      329.68     15.61 o 
   5  37   0       67.91       74.75      9.90 o 
   0  38   0      299.72      294.95     20.90 o 
   1  38   0       22.95       18.21      7.41 o 
   2  38   0       15.42       25.72      6.60 o 
   3  38   0       15.03        7.63      3.90 o 
   4  38   0       36.72       38.25      5.79 o 
   1  39   0       30.47       28.16      4.29 o 
   2  39   0      100.68      126.82     11.52 o 
   1   0   1     2649.73     2392.21     25.91 o 
   2   0   1     1442.27     1029.15      9.99 o 
   3   0   1     4119.76     4387.42     39.29 o 
   4   0   1      159.26      115.69      2.14 o 
   5   0   1     3137.26     3496.34     39.90 o 
   6   0   1     6966.51     8626.00    114.85 o 
   7   0   1      109.98      130.86      4.52 o 
   8   0   1       29.34       29.12      3.49 o 
   9   0   1      292.31      304.72      9.74 o 
  10   0   1      894.22      820.84     23.03 o 
  11   0   1      280.20      280.19     13.79 o 
  12   0   1       37.98       17.97      3.45 o 
  13   0   1       24.04       16.00      2.56 o 
  14   0   1       71.90       74.10      4.39 o 
  15   0   1       33.19       17.52      3.79 o 
 -15   1   1      118.97      141.62      9.43 o 
 -14   1   1       17.23       27.40      4.27 o 
 -13   1   1       71.72       76.50      8.84 o 
 -12   1   1      112.81      108.69      7.24 o 
 -11   1   1      236.08      297.74     14.10 o 
 -10   1   1      208.01      221.62      9.50 o 
  -9   1   1        6.24        6.01      1.90 o 
  -8   1   1       54.96       51.70      4.36 o 
  -7   1   1      168.68      127.09      4.42 o 
  -6   1   1     1806.57     1829.01     26.41 o 
  -5   1   1     4554.93     5550.29     67.38 o 
  -4   1   1      823.03      818.07      8.95 o 
  -3   1   1     4557.42     4303.70     39.10 o 
  -2   1   1     8227.14    10078.06    105.28 o 
  -1   1   1     4946.56     4986.02     53.10 o 
   0   1   1     6767.96     7855.48     84.78 o 
   1   1   1     4849.69     4919.76     55.43 o 
   2   1   1     8281.90    10064.27    118.44 o 
   3   1   1     4567.33     4417.29     39.10 o 
   4   1   1      771.58      775.49      9.63 o 
   5   1   1     4507.78     5514.65     63.79 o 
   6   1   1     1818.28     1826.34     25.55 o 
   7   1   1      167.79      127.14      4.57 o 
   8   1   1       52.28       44.63      4.69 o 
   9   1   1        8.35        8.28      2.06 o 
  10   1   1      197.44      177.12      7.73 o 
  11   1   1      237.80      278.27     14.01 o 
  12   1   1      105.07      108.49      7.30 o 
  13   1   1       72.05       61.76      6.50 o 
  14   1   1       17.56       25.99      2.86 o 
  15   1   1      119.27       99.94      8.74 o 
 -15   2   1       36.86       26.59      4.55 o 
 -14   2   1      117.08      110.24      5.47 o 
 -13   2   1       14.21        9.18      2.22 o 
 -12   2   1        5.91        6.44      2.56 o 
 -11   2   1      138.14      145.53      8.73 o 
 -10   2   1      218.90      229.65      8.59 o 
  -9   2   1      199.32      196.70      7.34 o 
  -8   2   1      427.66      431.55     13.10 o 
  -7   2   1       14.41       20.87      2.13 o 
  -6   2   1     2479.91     2712.03     34.84 o 
  -5   2   1     1447.79     1354.20     16.74 o 
  -4   2   1      642.21      555.63      6.59 o 
  -3   2   1     1365.13     1382.95     13.34 o 
  -2   2   1     6632.34     7188.77     67.66 o 
  -1   2   1    12583.67    17949.54    308.18 o 
   0   2   1     1061.24     1345.53     14.10 o 
   1   2   1    12276.66    17374.71    306.54 o 
   2   2   1     6465.81     6940.09     64.11 o 
   3   2   1     1273.65     1351.19     16.19 o 
   4   2   1      637.25      563.65      6.97 o 
   5   2   1     1490.65     1392.00     17.30 o 
   6   2   1     2439.23     2627.53     35.76 o 
   7   2   1       13.00       17.82      2.06 o 
   8   2   1      433.22      430.27     14.60 o 
   9   2   1      188.34      154.01      6.82 o 
  10   2   1      224.87      223.41      9.98 o 
  11   2   1      141.09      137.30      8.78 o 
  12   2   1        6.61        4.38      2.47 o 
  13   2   1       15.09        8.11      2.15 o 
  14   2   1      116.24      113.80      5.53 o 
  15   2   1       36.64       37.22      4.88 o 
 -15   3   1      248.74      225.95     14.95 o 
 -14   3   1       16.18       15.30      3.09 o 
 -13   3   1       59.20       55.34      4.61 o 
 -12   3   1       98.44       71.37      5.92 o 
 -11   3   1        2.27        2.95      2.30 o 
 -10   3   1      362.99      331.48     11.31 o 
  -9   3   1      397.95      365.59     11.57 o 
  -8   3   1      339.51      290.37     10.68 o 
  -7   3   1      190.52      189.96      5.75 o 
  -6   3   1      122.22      133.77      3.64 o 
  -5   3   1     1287.69     1129.85     14.02 o 
  -4   3   1      586.34      596.30      7.28 o 
  -3   3   1     4376.65     5091.75     47.72 o 
  -2   3   1     7462.12     8480.74     83.23 o 
  -1   3   1     8947.47    10609.92    122.15 o 
   0   3   1    18075.97       -0.08      0.75 o 
   1   3   1     8626.19    10204.72    130.10 o 
   2   3   1     7509.30     8571.81     78.90 o 
   3   3   1     4344.40     5111.84     47.87 o 
   4   3   1      518.83      547.69      7.42 o 
   5   3   1     1338.53     1191.20     15.32 o 
   6   3   1      101.23      107.09      3.33 o 
   7   3   1      210.21      199.09      6.11 o 
   8   3   1      358.75      312.94     12.86 o 
   9   3   1      400.14      339.65     10.89 o 
  10   3   1      373.05      339.75     13.06 o 
  11   3   1        2.66        6.95      2.81 o 
  12   3   1      104.25       99.16      6.73 o 
  13   3   1       57.77       56.24      4.13 o 
  14   3   1       16.17       12.50      4.19 o 
  15   3   1      249.50      263.81     15.37 o 
 -15   4   1       23.91       43.91      5.05 o 
 -14   4   1       16.42       15.98      1.83 o 
 -13   4   1      193.67      217.81      8.80 o 
 -12   4   1        7.73       17.31      3.34 o 
 -11   4   1       14.23       16.40      3.36 o 
 -10   4   1      420.86      405.42     16.26 o 
  -9   4   1      391.05      408.46     12.78 o 
  -8   4   1      305.70      293.27     29.16 o 
  -7   4   1      388.17      440.37      8.20 o 
  -6   4   1      779.22      873.72     13.97 o 
  -5   4   1      244.45      215.21      7.20 o 
  -4   4   1      785.42      608.26      7.93 o 
  -3   4   1     6383.92     6802.01     68.19 o 
  -2   4   1     8995.79     9870.67     91.19 o 
  -1   4   1     3324.17     3843.10     39.19 o 
   0   4   1    14464.40    18299.83    335.17 o 
   1   4   1     3347.94     3912.62     40.56 o 
   2   4   1     9096.85    10126.69     94.16 o 
   3   4   1     6661.71     7140.19     70.23 o 
   4   4   1      821.92      676.03     11.39 o 
   5   4   1      203.02      204.40      7.96 o 
   6   4   1      816.61      917.09     13.71 o 
   7   4   1      370.00      405.17     13.27 o 
   8   4   1      310.68      332.51     15.47 o 
   9   4   1      407.18      397.89     14.51 o 
  10   4   1      436.01      414.42     15.03 o 
  11   4   1       13.48       10.36      3.27 o 
  12   4   1        8.23       19.87      3.66 o 
  13   4   1      189.22      218.91      8.92 o 
  14   4   1       16.09       17.65      2.42 o 
  15   4   1       24.79       39.11      4.84 o 
 -15   5   1        0.77        2.62      2.26 o 
 -14   5   1       31.32       34.07      3.01 o 
 -13   5   1      101.78      117.20      5.84 o 
 -12   5   1      459.24      401.44     16.55 o 
 -10   5   1      386.67      336.40     14.52 o 
  -9   5   1      559.20      535.35     16.13 o 
  -8   5   1      828.04      734.39     32.93 o 
  -7   5   1      317.73      362.00      7.26 o 
  -6   5   1       35.19       59.42      2.83 o 
  -5   5   1     4686.81     5408.61     62.36 o 
  -4   5   1      798.93      905.36     10.20 o 
  -3   5   1     2707.95     2469.19     24.86 o 
  -2   5   1     1359.20     1266.73     12.02 o 
  -1   5   1     4959.65     4830.61     55.57 o 
   0   5   1    10921.66    13477.98    172.08 o 
   1   5   1     4862.98     4948.44     50.51 o 
   2   5   1     1333.09     1224.16     12.13 o 
   3   5   1     2755.26     2453.28     25.41 o 
   4   5   1      700.40      816.97     10.47 o 
   5   5   1     4710.44     5397.72     65.46 o 
   6   5   1       23.09       39.15      2.39 o 
   7   5   1      323.99      361.04      9.16 o 
   8   5   1      853.28      820.18     29.74 o 
   9   5   1      581.15      558.13     18.37 o 
  10   5   1      377.05      376.79     15.75 o 
  11   5   1       44.09       29.58      4.60 o 
  12   5   1      465.96      339.14     16.58 o 
  13   5   1       99.80      117.36      5.89 o 
  14   5   1       31.45       32.47      3.02 o 
 -14   6   1       51.72       49.55      3.88 o 
 -13   6   1        5.00        2.96      1.68 o 
 -12   6   1      171.40      155.69      7.55 o 
 -11   6   1      138.39      138.12      8.20 o 
 -10   6   1      326.04      335.75     13.84 o 
  -9   6   1       63.56       70.30      4.34 o 
  -8   6   1       64.32       52.10      5.00 o 
  -7   6   1      769.18      719.01     13.71 o 
  -6   6   1     3015.47     3284.51     42.37 o 
  -5   6   1     1907.14     1909.11     22.46 o 
  -4   6   1      255.90      153.03      3.21 o 
  -3   6   1     1109.26      952.73     16.65 o 
  -2   6   1      101.96      126.85      2.16 o 
  -1   6   1      189.55      224.82      2.45 o 
   0   6   1        0.31       15.45      0.60 o 
   1   6   1      158.69      195.16      2.48 o 
   2   6   1       99.84      112.84      2.72 o 
   3   6   1     1255.80     1089.94     16.80 o 
   4   6   1      275.47      170.90      5.27 o 
   5   6   1     1961.41     1967.05     27.98 o 
   6   6   1     2958.42     3200.77     46.44 o 
   7   6   1      753.39      714.40     15.15 o 
   8   6   1       74.01       59.46     11.27 o 
   9   6   1       64.51       71.00      5.32 o 
  10   6   1      311.96      315.13     12.82 o 
  11   6   1      133.88      125.98      9.53 o 
  12   6   1      178.49      169.68      9.50 o 
  13   6   1        5.11        4.73      2.56 o 
  14   6   1       51.73       57.00      3.73 o 
 -14   7   1        9.44       10.89      2.07 o 
 -13   7   1       44.16       28.62      6.65 o 
 -12   7   1       61.04       70.89      4.80 o 
 -11   7   1      299.71      288.15     13.91 o 
 -10   7   1      754.83      760.53     29.23 o 
  -9   7   1      581.58      601.56     21.46 o 
  -8   7   1      102.41      118.54      6.92 o 
  -7   7   1      287.04      311.46      8.63 o 
  -6   7   1     1676.94     1647.59     23.29 o 
  -5   7   1     2071.42     2203.72     25.35 o 
  -4   7   1     1196.44     1135.57     12.74 o 
  -3   7   1     5959.01     6980.94     65.52 o 
  -2   7   1     9751.10    10900.96     97.42 o 
  -1   7   1     3127.75     3556.42     30.62 o 
   0   7   1      422.90      501.85      5.22 o 
   1   7   1     3105.80     3526.93     36.30 o 
   2   7   1     9750.47    10915.96    105.78 o 
   3   7   1     5924.81     6938.56     70.61 o 
   4   7   1     1343.81     1255.45     14.11 o 
   5   7   1     2084.37     2309.76     32.16 o 
   6   7   1     1596.81     1550.52     25.24 o 
   7   7   1      278.42      316.88      8.40 o 
   8   7   1      111.41      111.62     10.19 o 
   9   7   1      565.21      585.42     19.20 o 
  10   7   1      748.19      707.47     23.27 o 
  11   7   1      295.77      312.11     15.07 o 
  12   7   1       60.69       78.88      6.18 o 
  13   7   1       43.26       36.15      6.24 o 
  14   7   1        9.33        9.78      2.03 o 
 -14   8   1       27.55       23.48      3.86 o 
 -13   8   1       63.73       90.38      4.96 o 
 -12   8   1       96.10      102.41      5.80 o 
 -11   8   1      173.52      161.26      9.33 o 
 -10   8   1      120.60      125.85      7.61 o 
  -9   8   1       96.86       99.07      6.73 o 
  -8   8   1      559.66      544.76     19.76 o 
  -7   8   1      202.35      189.18      7.09 o 
  -6   8   1      933.57      901.33     15.96 o 
  -5   8   1      381.01      438.49      6.17 o 
  -4   8   1      714.49      974.79     11.55 o 
  -3   8   1     2961.19     3208.67     29.11 o 
  -2   8   1     1643.56     1815.56     17.38 o 
  -1   8   1     3061.85     3509.96     30.43 o 
   0   8   1     1022.00     1214.13     11.73 o 
   1   8   1     3021.41     3523.42     33.43 o 
   2   8   1     1687.97     1906.72     18.78 o 
   3   8   1     2701.69     2909.59     30.34 o 
   4   8   1      708.53      911.30     17.68 o 
   5   8   1      339.93      390.57      7.26 o 
   6   8   1      932.23      887.63     17.11 o 
   7   8   1      196.25      195.62      7.52 o 
   8   8   1      537.41      513.49     26.33 o 
   9   8   1       99.95       98.76      6.31 o 
  10   8   1      113.41      102.93      7.39 o 
  11   8   1      171.94      184.00     10.51 o 
  12   8   1       93.76      115.15      7.46 o 
  13   8   1       64.50       95.35      4.41 o 
  14   8   1       28.17       26.07      3.15 o 
 -14   9   1       95.26      111.44      6.34 o 
 -13   9   1       47.80       51.73      5.11 o 
 -12   9   1       14.41       11.93      2.42 o 
 -11   9   1      170.26      187.51      9.34 o 
 -10   9   1      553.96      567.61     22.97 o 
  -9   9   1      350.57      259.10     11.61 o 
  -8   9   1      478.23      506.52     16.00 o 
  -7   9   1       86.61      111.66      7.02 o 
  -6   9   1      242.49      224.50      5.85 o 
  -5   9   1      223.02      271.08      4.84 o 
  -4   9   1     2650.60     2684.76     29.96 o 
  -3   9   1     5562.83     5873.39     54.66 o 
  -2   9   1     5716.64     5739.82     52.51 o 
  -1   9   1     3329.85     3484.55     45.23 o 
   0   9   1       12.56       59.38      1.32 o 
   1   9   1     3440.33     3799.71     47.35 o 
   2   9   1     5634.86     5639.09     54.55 o 
   3   9   1     5465.78     5634.03     54.42 o 
   4   9   1     2873.31     2928.99     31.85 o 
   5   9   1      221.84      278.60      5.52 o 
   6   9   1      265.65      240.25      6.23 o 
   7   9   1       76.05      111.03      8.09 o 
   8   9   1      480.37      519.19     25.87 o 
   9   9   1      348.90      289.77     13.88 o 
  10   9   1      552.86      536.95     24.16 o 
  11   9   1      161.22      133.92      9.48 o 
  12   9   1       13.45       14.47      3.17 o 
  13   9   1       48.36       60.40      4.99 o 
  14   9   1       94.60      115.16      5.34 o 
 -14  10   1       58.69       53.08      5.15 o 
 -13  10   1       35.52       52.70      3.65 o 
 -12  10   1      194.73      184.27      8.20 o 
 -11  10   1      179.31      206.88     10.15 o 
 -10  10   1       97.62       90.06      6.47 o 
  -9  10   1       20.19       31.82      3.94 o 
  -8  10   1      202.55      149.60     10.92 o 
  -7  10   1       20.02       26.06      5.22 o 
  -6  10   1      234.76      322.76      7.93 o 
  -5  10   1      710.51      714.88     10.18 o 
  -4  10   1     2417.20     2795.33     31.94 o 
  -3  10   1      703.69      561.49      6.71 o 
  -2  10   1      276.13      393.63      4.46 o 
  -1  10   1     1723.73     1533.48     15.56 o 
   0  10   1     1751.93     1765.44     17.24 o 
   1  10   1     1937.08     1794.10     16.13 o 
   2  10   1      287.86      400.31      4.58 o 
   3  10   1      644.91      511.80      6.77 o 
   4  10   1     2455.61     2821.52     35.19 o 
   5  10   1      631.69      618.78     10.52 o 
   6  10   1      229.86      328.33      9.72 o 
   7  10   1       17.20       26.00      4.92 o 
   8  10   1      205.33      169.71      9.73 o 
   9  10   1       21.19       34.49      5.48 o 
  10  10   1      103.41       93.26      7.61 o 
  11  10   1      175.12      167.25     10.68 o 
  12  10   1      189.75      190.42     10.20 o 
  13  10   1       36.16       50.04      4.12 o 
  14  10   1       59.82       54.11      4.00 o 
 -14  11   1       55.60       37.14      4.42 o 
 -13  11   1       17.11       25.05      4.29 o 
 -12  11   1       78.18       68.61      4.60 o 
 -11  11   1      161.32      134.00      8.02 o 
 -10  11   1      135.93      145.85      8.69 o 
  -9  11   1      901.78      876.49     29.58 o 
  -8  11   1      277.98      258.75      9.75 o 
  -7  11   1      182.71      135.45     17.87 o 
  -6  11   1     1548.78     1422.37     27.78 o 
  -5  11   1     1705.16     1463.83     21.41 o 
  -4  11   1     1331.67     1389.64     18.66 o 
  -3  11   1     3048.28     2996.17     33.23 o 
  -2  11   1      921.00      789.14      8.34 o 
  -1  11   1     1195.21     1100.42     10.56 o 
   0  11   1     9924.54    11959.35    113.47 o 
   1  11   1     1203.69     1127.17     11.21 o 
   2  11   1      841.67      696.61      8.23 o 
   3  11   1     2933.30     2827.70     33.52 o 
   4  11   1     1482.53     1509.34     18.87 o 
   5  11   1     1691.78     1465.71     23.21 o 
   6  11   1     1532.31     1373.13     25.44 o 
   7  11   1      192.71      136.65     12.01 o 
   8  11   1      269.71      250.97     12.79 o 
   9  11   1      927.05      860.90     37.66 o 
  10  11   1      139.50      178.79     12.71 o 
  12  11   1       76.12       60.10      5.48 o 
  13  11   1       16.61       20.40      2.86 o 
  14  11   1       53.49       35.22      4.60 o 
 -14  12   1       26.59       32.31      4.05 o 
 -13  12   1       44.65       61.12      3.72 o 
 -12  12   1      123.02      113.37      5.80 o 
 -11  12   1      297.98      346.15     15.31 o 
 -10  12   1      304.32      364.15     17.80 o 
  -9  12   1     1111.90     1100.10     36.87 o 
  -8  12   1      203.45      196.47      9.47 o 
  -7  12   1      765.67      721.36     24.19 o 
  -6  12   1      827.29      762.22     22.57 o 
  -5  12   1      203.61      219.21      5.93 o 
  -4  12   1      119.34      105.40      3.34 o 
  -3  12   1       20.30        7.35      0.90 o 
  -2  12   1     7152.03     8579.03     89.18 o 
  -1  12   1     8317.40     9902.93     94.26 o 
   0  12   1       22.52       10.47      0.65 o 
   1  12   1     8088.53     9516.84     96.51 o 
   2  12   1     7127.34     8436.61     91.09 o 
   3  12   1       21.38        8.43      0.96 o 
   4  12   1      124.49      115.94      5.28 o 
   5  12   1      239.62      252.08      5.62 o 
   6  12   1      833.28      713.37     24.23 o 
   7  12   1      745.95      696.43     24.74 o 
   8  12   1      193.25      151.55     12.02 o 
   9  12   1     1122.06     1196.99     65.05 o 
  10  12   1      318.91      326.09     16.83 o 
  11  12   1      303.42      334.02     16.43 o 
  12  12   1      123.20      101.18      6.91 o 
  13  12   1       46.88       61.10      4.23 o 
  14  12   1       25.76       31.35      2.68 o 
 -14  13   1       92.81       96.70      8.37 o 
 -13  13   1       84.94       80.33      3.87 o 
 -12  13   1       15.29       17.22      2.60 o 
 -11  13   1      551.10      572.03     23.10 o 
 -10  13   1      203.44      144.67      9.05 o 
  -9  13   1       28.01       49.46      4.67 o 
  -8  13   1      836.59      799.29     43.32 o 
  -7  13   1      651.16      698.52     20.61 o 
  -6  13   1      422.55      381.36     11.08 o 
  -5  13   1      111.10       70.38      2.99 o 
  -4  13   1      265.28      275.55      5.12 o 
  -3  13   1     2620.99     2924.58     34.41 o 
  -2  13   1     2238.34     2190.50     24.72 o 
  -1  13   1     1289.95     1446.89     17.02 o 
   0  13   1       59.50       55.04      1.74 o 
   1  13   1     1249.12     1329.43     16.64 o 
   2  13   1     2196.31     2130.79     28.29 o 
   3  13   1     2645.60     2947.75     39.61 o 
   4  13   1      209.37      206.50      5.35 o 
   5  13   1       98.95       59.48      3.36 o 
   6  13   1      420.94      362.87     10.05 o 
   7  13   1      681.77      729.28     31.89 o 
   8  13   1      827.36      823.68     28.95 o 
   9  13   1       31.39       47.94      9.91 o 
  10  13   1      208.44      168.57     10.29 o 
  11  13   1      547.02      559.16     24.37 o 
  12  13   1       16.97       19.09      2.75 o 
  13  13   1       87.29       84.48      4.93 o 
  14  13   1       95.35      100.54      4.54 o 
 -14  14   1       86.63       96.51      8.05 o 
 -13  14   1       52.46       43.21      3.61 o 
 -12  14   1       21.75       28.16      3.37 o 
 -11  14   1        4.57       13.23      2.89 o 
 -10  14   1      269.26      261.47     12.62 o 
  -9  14   1      356.43      251.24     12.51 o 
  -8  14   1      208.59      220.20      9.02 o 
  -7  14   1       82.20       70.26      4.20 o 
  -6  14   1     2279.99     2101.73     53.20 o 
  -5  14   1      335.46      357.36      7.72 o 
  -4  14   1       63.81       94.63      3.18 o 
  -3  14   1     1610.63     1513.76     18.60 o 
  -2  14   1       62.61       57.75      1.84 o 
  -1  14   1     1299.49     1321.99     17.14 o 
   0  14   1     1138.32      857.24     11.21 o 
   1  14   1     1468.53     1564.34     21.06 o 
   2  14   1       62.72       55.45      2.13 o 
   3  14   1     1547.10     1444.61     21.11 o 
   4  14   1       82.61      118.50      3.50 o 
   5  14   1      378.49      404.33      9.13 o 
   6  14   1     2273.40     2016.08     42.96 o 
   7  14   1       72.37       74.98      7.30 o 
   8  14   1      193.51      220.25     14.80 o 
   9  14   1      345.39      298.18     22.94 o 
  10  14   1      252.89      257.84     13.92 o 
  11  14   1        6.18        4.71      2.72 o 
  12  14   1       22.71       23.79      2.84 o 
  13  14   1       50.74       38.64      4.70 o 
  14  14   1       86.24      105.25      8.06 o 
 -14  15   1        0.74        3.25      2.30 o 
 -13  15   1        6.70        5.83      1.89 o 
 -12  15   1       16.59       22.25      2.75 o 
 -11  15   1      323.57      308.69     14.42 o 
 -10  15   1      148.37      166.30      9.61 o 
  -9  15   1       78.69      135.35      7.93 o 
  -8  15   1      338.22      316.74     11.79 o 
  -7  15   1      216.40      253.42      8.72 o 
  -6  15   1      177.91      148.22     16.72 o 
  -5  15   1       76.16       70.33      3.37 o 
  -4  15   1      612.94      634.03     10.49 o 
  -3  15   1      446.22      460.49      7.62 o 
  -2  15   1      762.86      689.81      9.57 o 
  -1  15   1     1458.80     1632.40     20.58 o 
   0  15   1     1364.70     1461.82     17.98 o 
   1  15   1     1552.63     1757.94     22.27 o 
   2  15   1      790.77      705.01     10.60 o 
   3  15   1      399.91      432.54      8.36 o 
   4  15   1      555.60      559.40     11.12 o 
   5  15   1       76.09       68.56      4.00 o 
   6  15   1      190.40      168.13     19.75 o 
   7  15   1      250.61      273.50     13.13 o 
   8  15   1      358.08      360.17     26.05 o 
   9  15   1       85.96       89.61     14.23 o 
  10  15   1      146.58      210.88     11.54 o 
  11  15   1      333.10      347.62     15.85 o 
  12  15   1       16.72       17.28      3.64 o 
  13  15   1        6.16        5.33      1.90 o 
 -13  16   1        7.14        8.05      1.91 o 
 -12  16   1      109.02      116.68      5.66 o 
 -11  16   1       92.42      101.21      6.44 o 
 -10  16   1       81.21       68.65      8.09 o 
  -9  16   1     1046.76      984.76     36.98 o 
  -8  16   1      123.70       94.18      6.22 o 
  -7  16   1      197.38      246.27      9.35 o 
  -6  16   1      537.70      510.39     14.82 o 
  -5  16   1      318.02      326.10      9.79 o 
  -4  16   1      239.65      259.08      9.85 o 
  -3  16   1      592.41      506.87      8.91 o 
  -2  16   1      354.10      410.54      7.23 o 
  -1  16   1      935.21      935.33     13.84 o 
   0  16   1      943.41      844.10     11.47 o 
   1  16   1     1058.08     1105.86     15.35 o 
   2  16   1      399.72      459.11      8.27 o 
   3  16   1      560.54      475.87      9.51 o 
   4  16   1      243.59      246.36     15.62 o 
   5  16   1      344.72      353.86     11.18 o 
   6  16   1      538.05      484.01     18.89 o 
   7  16   1      204.75      254.32     17.94 o 
   8  16   1      102.47       99.70     13.17 o 
   9  16   1     1042.89      891.69     57.10 o 
  10  16   1       72.70       44.42      5.73 o 
  11  16   1       87.06       97.47      5.78 o 
  12  16   1      108.57      101.43      7.42 o 
  13  16   1        7.00        6.33      1.89 o 
 -13  17   1       36.61       46.35      5.58 o 
 -12  17   1       51.36       64.06      3.88 o 
 -11  17   1       58.98       59.24      4.41 o 
 -10  17   1      638.24      729.63     27.68 o 
  -9  17   1      392.28      378.38     16.84 o 
  -8  17   1      905.83      972.75     32.63 o 
  -7  17   1      573.13      469.13     17.41 o 
  -6  17   1      184.93      177.04      7.10 o 
  -5  17   1      337.05      297.49     13.78 o 
  -4  17   1      322.82      283.03      7.27 o 
  -3  17   1        5.54        7.75      1.46 o 
  -2  17   1       85.05      110.82      6.03 o 
  -1  17   1      764.65      749.93     11.45 o 
   0  17   1       90.89       98.37      2.83 o 
   1  17   1      753.50      726.94     12.96 o 
   2  17   1      117.82      144.58      6.40 o 
   3  17   1       12.30       16.12      1.73 o 
   4  17   1      314.46      278.70      7.36 o 
   5  17   1      317.04      307.73     21.02 o 
   6  17   1      192.58      179.77     14.48 o 
   7  17   1      556.56      512.41     48.18 o 
   8  17   1      935.15      940.14     57.93 o 
   9  17   1      406.68      379.84     28.82 o 
  10  17   1      635.35      651.45     28.87 o 
  11  17   1       64.99       63.78      4.82 o 
  12  17   1       52.70       59.53      5.61 o 
  13  17   1       37.56       42.64      3.33 o 
 -13  18   1       11.04       16.71      4.06 o 
 -12  18   1       18.80       19.90      3.40 o 
 -11  18   1      169.86      181.29      7.70 o 
 -10  18   1       86.54       64.33      4.96 o 
  -9  18   1      686.44      788.00     24.82 o 
  -8  18   1       52.35       41.11      5.21 o 
  -7  18   1      743.27      657.77     19.05 o 
  -6  18   1       36.92       33.73      3.03 o 
  -5  18   1     1314.33     1307.98     30.42 o 
  -4  18   1      960.83      968.03     29.98 o 
  -3  18   1       70.64       70.67      3.59 o 
  -2  18   1      319.09      335.09      9.91 o 
  -1  18   1     2245.66     2266.78     31.95 o 
   0  18   1      491.66      406.21      7.98 o 
   1  18   1     2163.65     2132.11     32.66 o 
   2  18   1      323.87      326.28     13.41 o 
   3  18   1       93.12       92.78      3.95 o 
   4  18   1      951.01      976.71     20.80 o 
   5  18   1     1340.95     1303.50     60.02 o 
   6  18   1       22.02       26.56      5.92 o 
   7  18   1      713.76      660.15     42.69 o 
   8  18   1       51.57       58.78     11.36 o 
   9  18   1      684.10      787.91     49.63 o 
  10  18   1       80.75       93.76      7.78 o 
  11  18   1      166.86      167.11      7.62 o 
  12  18   1       21.41       26.62      4.04 o 
  13  18   1       11.67       21.81      3.47 o 
 -13  19   1        2.36        7.35      2.92 o 
 -12  19   1        9.28       13.28      2.91 o 
 -11  19   1        8.60       11.27      2.24 o 
 -10  19   1      816.70      773.73     24.34 o 
  -9  19   1       78.03       57.05      4.67 o 
  -8  19   1      436.61      533.79     17.82 o 
  -7  19   1      133.49      142.23      7.21 o 
  -6  19   1      204.87      189.56      8.18 o 
  -5  19   1      974.20      904.08     24.84 o 
  -4  19   1      159.73      137.34      8.57 o 
  -3  19   1       75.33       93.67      4.83 o 
  -2  19   1     1162.24     1146.42     21.11 o 
  -1  19   1      122.24      102.59      3.72 o 
   0  19   1        0.56        4.53      1.26 o 
   1  19   1      115.59       97.17      3.75 o 
   2  19   1     1202.53     1197.82     21.49 o 
   3  19   1       98.26      122.12      5.65 o 
   4  19   1      135.79      114.50      6.07 o 
   5  19   1     1012.83     1013.82     87.94 o 
   6  19   1      208.07      187.06     19.91 o 
   7  19   1      134.89      122.78     15.08 o 
   8  19   1      439.22      486.79     35.91 o 
   9  19   1       69.66       65.62     12.06 o 
  10  19   1      815.47      803.49     30.61 o 
  11  19   1        6.39        9.45      3.19 o 
  12  19   1        8.44       11.40      2.41 o 
  13  19   1        2.82        6.70      1.62 o 
 -13  20   1      119.65      112.20      8.46 o 
 -12  20   1        1.76        6.30      2.19 o 
 -11  20   1      261.08      271.86      9.92 o 
 -10  20   1       41.90       36.46      3.66 o 
  -9  20   1      347.83      323.82     12.20 o 
  -8  20   1      987.19     1047.92     31.00 o 
  -7  20   1       65.33       52.69      4.45 o 
  -6  20   1      130.21      118.96      8.74 o 
  -5  20   1      130.11      132.77      5.99 o 
  -4  20   1       47.74       51.94      4.29 o 
  -3  20   1      175.15      171.28      8.12 o 
  -2  20   1      882.13      818.16     18.70 o 
  -1  20   1      112.75      112.31      4.44 o 
   0  20   1      150.82      146.69      5.21 o 
   1  20   1      108.63      102.34      4.83 o 
   2  20   1      867.14      830.45     18.17 o 
   3  20   1      162.31      143.93      6.43 o 
   4  20   1       65.96       68.50      5.60 o 
   5  20   1      116.77      101.28     10.58 o 
   6  20   1      104.75       88.94     12.90 o 
   7  20   1       60.41       47.79     10.74 o 
   8  20   1     1022.86      977.15     61.67 o 
   9  20   1      347.20      307.51     25.67 o 
  10  20   1       38.33       38.55      3.95 o 
  11  20   1      261.04      267.15     15.49 o 
  12  20   1        2.33        6.66      2.06 o 
  13  20   1      119.15      121.40      8.45 o 
 -12  21   1       94.86      102.41      5.81 o 
 -11  21   1       82.80       84.91      4.47 o 
 -10  21   1        9.22       12.84      2.34 o 
  -9  21   1      136.75      170.57      8.02 o 
  -8  21   1      471.62      354.25     13.31 o 
  -7  21   1      357.79      330.35     14.67 o 
  -6  21   1      338.64      347.41     12.54 o 
  -5  21   1      710.82      659.57     18.29 o 
  -4  21   1      129.24      151.15      6.40 o 
  -3  21   1      482.10      456.04     14.06 o 
  -2  21   1       39.43       43.32      4.50 o 
  -1  21   1      110.31       76.72      5.76 o 
   0  21   1      169.66      166.36      6.68 o 
   1  21   1      108.08       83.94      5.22 o 
   2  21   1       48.22       45.86      6.66 o 
   3  21   1      432.11      444.54     14.48 o 
   4  21   1      119.54      134.29      6.75 o 
   5  21   1      676.12      624.21     30.27 o 
   6  21   1      340.70      346.68     27.00 o 
   7  21   1      324.01      287.23     25.46 o 
   8  21   1      471.30      405.79     29.30 o 
   9  21   1      149.22      183.84     11.34 o 
  10  21   1        9.86        7.81      2.17 o 
  11  21   1       79.49       86.59      6.67 o 
  12  21   1       94.86       95.95      5.09 o 
 -12  22   1      143.03      172.49      7.94 o 
 -11  22   1       66.99       54.87      6.34 o 
 -10  22   1       72.68       87.87      5.44 o 
  -9  22   1      185.09      188.63      9.29 o 
  -8  22   1      420.26      420.56     17.81 o 
  -7  22   1      393.75      399.39     17.11 o 
  -6  22   1      134.81      118.70      6.40 o 
  -5  22   1        3.44        1.15      1.70 o 
  -4  22   1      102.75      130.34      6.54 o 
  -3  22   1      156.64      132.07      6.26 o 
  -2  22   1      267.98      263.78     11.37 o 
  -1  22   1      577.95      577.65     16.68 o 
   0  22   1      249.63      292.08      8.53 o 
   1  22   1      584.96      584.90     13.87 o 
   2  22   1      299.53      294.58      9.39 o 
   3  22   1      163.77      156.55      6.93 o 
   4  22   1      127.81      149.68     17.00 o 
   5  22   1        2.08       -2.68      4.79 o 
   6  22   1      147.06      111.63     14.39 o 
   7  22   1      402.31      370.44     29.63 o 
   8  22   1      420.84      400.74     30.77 o 
   9  22   1      178.96      170.02     14.74 o 
  10  22   1       74.17       84.28      7.07 o 
  11  22   1       70.19       70.43     12.54 o 
  12  22   1      139.22      170.29      7.00 o 
 -12  23   1        6.43        8.28      2.91 o 
 -11  23   1      160.29      182.40     12.61 o 
 -10  23   1      122.33      126.81      6.57 o 
  -9  23   1       36.74       56.16      4.64 o 
  -8  23   1      202.39      205.49     10.11 o 
  -7  23   1      228.17      215.85     10.65 o 
  -6  23   1      104.30      108.13      6.19 o 
  -5  23   1       51.61       40.36      4.04 o 
  -4  23   1       27.84       11.21      2.36 o 
  -3  23   1      414.31      366.72     11.73 o 
  -2  23   1      853.54      858.32     22.80 o 
  -1  23   1     1642.09     1581.90     38.35 o 
   0  23   1      115.88       84.95      5.18 o 
   1  23   1     1723.49     1653.92     35.32 o 
   2  23   1      854.98      858.00     19.32 o 
   3  23   1      376.17      334.06     12.69 o 
   4  23   1       27.01       20.95      4.11 o 
   5  23   1       64.54       43.77     10.17 o 
   6  23   1      105.27       92.94     14.57 o 
   7  23   1      215.90      182.28     19.60 o 
   8  23   1      193.98      191.72     21.68 o 
   9  23   1       41.63       62.26      6.52 o 
  10  23   1      120.10      117.51     12.77 o 
  11  23   1      169.14      194.33     10.09 o 
  12  23   1        7.38       10.04      2.13 o 
 -12  24   1       21.14       19.40      3.41 o 
 -11  24   1       37.40       51.55      5.37 o 
 -10  24   1       57.23       43.35      6.01 o 
  -9  24   1       18.41       18.75      2.92 o 
  -8  24   1      297.34      262.55     12.30 o 
  -7  24   1      705.38      737.63     29.06 o 
  -6  24   1      405.85      403.66     14.77 o 
  -5  24   1      180.10      185.11      8.34 o 
  -4  24   1      290.66      315.54     12.01 o 
  -3  24   1       88.07       92.52      5.47 o 
  -2  24   1      164.03      161.78      7.36 o 
  -1  24   1      571.68      542.60     15.87 o 
   0  24   1      656.08      592.15     15.66 o 
   1  24   1      557.32      517.32     13.43 o 
   2  24   1      188.82      189.73      7.48 o 
   3  24   1       94.11      104.88      7.23 o 
   4  24   1      295.16      337.09     16.06 o 
   5  24   1      180.81      143.66     17.06 o 
   6  24   1      394.60      390.23     29.85 o 
   7  24   1      717.32      732.04     47.50 o 
   8  24   1      298.41      263.97     17.09 o 
   9  24   1       19.92       23.82      9.56 o 
  10  24   1       57.15       45.53      5.01 o 
  11  24   1       37.08       45.32      9.38 o 
  12  24   1       19.25       22.31      3.45 o 
 -11  25   1        5.59       12.07      2.98 o 
 -10  25   1       96.85       94.56      8.63 o 
  -9  25   1       93.52      136.44      7.09 o 
  -8  25   1      135.24      128.85      7.58 o 
  -7  25   1      142.90      144.18      8.18 o 
  -6  25   1      259.87      300.16     13.73 o 
  -5  25   1      404.43      401.87     14.22 o 
  -4  25   1      101.77       86.07      5.68 o 
  -3  25   1      176.70      170.35      7.96 o 
  -2  25   1      848.97      837.94     24.00 o 
  -1  25   1      689.67      630.31     18.41 o 
   0  25   1      163.00      137.43      7.00 o 
   1  25   1      681.61      643.69     17.16 o 
   2  25   1      832.15      750.21     20.14 o 
   3  25   1      165.09      149.88     10.09 o 
   4  25   1      101.68      114.79      9.70 o 
   5  25   1      419.66      453.19     31.54 o 
   6  25   1      267.98      255.43     23.47 o 
   7  25   1      144.09      136.95     13.24 o 
   8  25   1      147.92      149.04      9.69 o 
   9  25   1       96.74      127.19     17.59 o 
  10  25   1      101.18      108.90     11.20 o 
  11  25   1        4.61       12.32      2.12 o 
 -11  26   1      180.73      196.40     11.65 o 
 -10  26   1        1.48        2.71      2.62 o 
  -9  26   1       49.28       62.81      7.25 o 
  -8  26   1       15.04       16.05      2.82 o 
  -7  26   1      378.55      342.41     15.17 o 
  -6  26   1      452.16      465.55     19.51 o 
  -5  26   1        5.74        6.17      2.35 o 
  -4  26   1      401.81      418.16     14.94 o 
  -3  26   1      187.14      220.77      9.41 o 
  -2  26   1      977.19      953.64     42.85 o 
  -1  26   1      216.64      228.71      9.86 o 
   0  26   1      361.19      345.85     13.06 o 
   1  26   1      225.89      230.93      9.27 o 
   2  26   1      938.78      973.71     29.35 o 
   3  26   1      185.97      198.67     12.31 o 
   4  26   1      417.06      469.05     31.81 o 
   5  26   1        5.24        6.13      6.05 o 
   6  26   1      452.73      445.23     21.38 o 
   7  26   1      376.36      340.02     18.49 o 
   8  26   1       12.46       12.36      3.47 o 
   9  26   1       55.22       60.60      5.85 o 
  10  26   1        1.44        4.68      2.31 o 
  11  26   1      174.56      194.66      9.16 o 
 -10  27   1       14.66       22.54      4.12 o 
  -9  27   1        8.42        4.43      3.15 o 
  -8  27   1      251.98      226.14     10.43 o 
  -7  27   1      100.49       77.10      5.58 o 
  -6  27   1       19.65       27.91      3.79 o 
  -5  27   1       87.19       93.10      6.50 o 
  -4  27   1       35.74       23.55      3.05 o 
  -3  27   1      130.82      120.82      6.17 o 
  -2  27   1      665.33      612.60     19.88 o 
  -1  27   1      162.64      161.25      8.14 o 
   0  27   1        2.02       19.02      3.37 o 
   1  27   1      142.61      154.10      8.31 o 
   2  27   1      671.52      614.19     24.53 o 
   3  27   1      127.33      135.70     10.45 o 
   4  27   1       37.28       29.62      8.54 o 
   5  27   1       89.07       85.40      8.62 o 
   6  27   1       23.76       26.92      7.38 o 
   7  27   1      103.97       87.87     14.76 o 
   8  27   1      257.22      231.75     21.78 o 
   9  27   1        6.69        4.37      2.47 o 
  10  27   1       17.02       24.89      5.38 o 
  11  27   1       68.24       92.45      5.15 o 
 -10  28   1       32.42       31.13      4.31 o 
  -9  28   1      144.41      162.74     11.70 o 
  -8  28   1      130.03      139.54     11.48 o 
  -7  28   1       72.63       75.88      5.23 o 
  -6  28   1      560.59      536.77     21.84 o 
  -5  28   1       29.84       33.06      4.21 o 
  -4  28   1      163.33      148.33      7.65 o 
  -3  28   1      161.33      167.63      7.36 o 
  -2  28   1      267.04      248.42      9.81 o 
  -1  28   1      673.16      647.65     20.05 o 
   0  28   1       61.03       67.54      5.67 o 
   1  28   1      678.81      651.79     21.15 o 
   2  28   1      265.18      240.46     13.73 o 
   3  28   1      163.04      160.83     12.78 o 
   4  28   1      169.54      161.53     10.61 o 
   5  28   1       31.22       38.73      5.62 o 
   6  28   1      555.43      525.56     23.88 o 
   7  28   1       63.02       68.69      6.76 o 
   8  28   1      133.33      138.46      8.89 o 
   9  28   1      136.08      148.62      9.93 o 
  10  28   1       32.90       31.74      3.01 o 
 -10  29   1        9.53       14.36      2.87 o 
  -9  29   1       26.59       25.53      4.63 o 
  -8  29   1       50.37       56.59      6.82 o 
  -7  29   1       53.61       42.39      7.08 o 
  -6  29   1       24.25       32.78      3.88 o 
  -5  29   1       94.28       89.99      6.11 o 
  -4  29   1       24.74       17.52      2.96 o 
  -3  29   1      275.44      271.65     11.28 o 
  -2  29   1        4.63        2.36      2.09 o 
  -1  29   1       20.43       18.73      4.10 o 
   0  29   1        0.02       10.36      2.50 o 
   1  29   1       19.44       16.88      5.04 o 
   2  29   1        4.65        2.12      2.86 o 
   3  29   1      273.06      267.92     29.67 o 
   4  29   1       28.77       22.61      4.61 o 
   5  29   1       88.80       77.44     10.73 o 
   6  29   1       19.19       33.58      8.31 o 
   7  29   1       58.06       52.74      5.77 o 
   8  29   1       42.13       46.12      6.40 o 
   9  29   1       24.34       22.11      3.47 o 
  10  29   1        9.67       13.33      3.23 o 
  -9  30   1       53.40       71.61      6.58 o 
  -8  30   1      205.91      212.46     14.78 o 
  -7  30   1      134.69      151.67     12.23 o 
  -6  30   1      117.59      129.92      7.22 o 
  -5  30   1      272.81      249.97     11.91 o 
  -4  30   1        1.26        1.43      1.84 o 
  -3  30   1      132.03      107.64      6.33 o 
  -2  30   1      312.89      306.19     12.26 o 
  -1  30   1      901.67      918.28     30.26 o 
   0  30   1      394.87      357.03     13.97 o 
   1  30   1      907.24      944.38     38.06 o 
   2  30   1      322.54      290.58     15.70 o 
   3  30   1      139.53      116.80     11.59 o 
   4  30   1        0.88        1.31      2.69 o 
   5  30   1      264.38      256.91     31.94 o 
   6  30   1      126.30      143.55      9.33 o 
   7  30   1      139.04      144.85      9.15 o 
   8  30   1      198.69      215.82     14.73 o 
   9  30   1       49.02       63.62      5.04 o 
  -9  31   1       16.41       14.46      3.15 o 
  -8  31   1      137.41      141.26     10.82 o 
  -7  31   1       91.36       87.96      8.67 o 
  -6  31   1        0.09       -1.43      2.88 o 
  -5  31   1       34.01       37.74      3.83 o 
  -4  31   1       93.46      106.76      9.17 o 
  -3  31   1       33.19       38.09      3.78 o 
  -2  31   1      106.20       98.07      7.04 o 
  -1  31   1        3.70        5.49      2.26 o 
   0  31   1       24.81       14.67      2.87 o 
   1  31   1        3.35        5.47      3.25 o 
   2  31   1      114.23      108.12      8.44 o 
   3  31   1       32.28       31.25      5.17 o 
   4  31   1       82.22       87.13      7.74 o 
   5  31   1       37.06       40.93      5.46 o 
   6  31   1        0.33        5.41      2.78 o 
   7  31   1       86.80       77.91      6.30 o 
   8  31   1      146.44      138.26     10.53 o 
   9  31   1       16.94       16.49      2.57 o 
  -8  32   1       72.08       71.71      6.77 o 
  -7  32   1       83.35       85.58      8.41 o 
  -6  32   1      224.26      235.62     16.53 o 
  -5  32   1       65.35       69.02      8.40 o 
  -4  32   1       94.20      102.15     10.51 o 
  -3  32   1      266.49      250.41     10.26 o 
  -2  32   1      180.92      182.69      8.28 o 
  -1  32   1      197.21      253.10     10.40 o 
   0  32   1      456.59      523.65     23.71 o 
   1  32   1      190.89      227.17     25.99 o 
   2  32   1      178.36      174.74     11.10 o 
   3  32   1      272.84      262.58     14.11 o 
   4  32   1       89.36       84.66      7.38 o 
   5  32   1       68.97       62.94      8.88 o 
   6  32   1      215.84      223.70     14.23 o 
   7  32   1       80.76       82.39      6.24 o 
   8  32   1       71.27       65.24      4.98 o 
  -8  33   1       75.41       77.81      6.58 o 
  -7  33   1       43.32       38.30      5.73 o 
  -6  33   1       21.37       21.27      5.12 o 
  -5  33   1      154.15      164.05     13.52 o 
  -4  33   1       94.54      103.79     10.51 o 
  -3  33   1       26.42       18.79      4.16 o 
  -2  33   1       22.85       17.58      4.04 o 
  -1  33   1      167.44      194.52     28.89 o 
   0  33   1      264.57      208.93     12.23 o 
   1  33   1      164.75      173.83     29.79 o 
   2  33   1       21.26       17.86      4.12 o 
   3  33   1       29.01       22.21      5.10 o 
   4  33   1       83.65       85.13      7.13 o 
   5  33   1      161.35      164.72      9.82 o 
   6  33   1       18.67       22.37      3.79 o 
   7  33   1       41.51       35.14      4.12 o 
   8  33   1       80.70       76.00     10.71 o 
  -7  34   1       59.02       71.95      6.80 o 
  -6  34   1       10.81       17.05      4.37 o 
  -5  34   1       45.92       44.32      7.08 o 
  -4  34   1      187.13      192.69     15.34 o 
  -3  34   1       74.56       63.76      8.68 o 
  -2  34   1       34.94       25.80      4.60 o 
  -1  34   1      496.40      461.08     28.35 o 
   0  34   1      279.90      284.48     14.77 o 
   1  34   1      483.54      459.00     20.98 o 
   2  34   1       37.99       32.97      5.02 o 
   3  34   1       83.39       71.98      7.10 o 
   4  34   1      190.03      201.87     11.12 o 
   5  34   1       51.63       47.96      8.14 o 
   6  34   1       10.29       10.09      2.76 o 
   7  34   1       63.82       69.92      6.46 o 
  -7  35   1       17.83       19.65      3.51 o 
  -6  35   1      131.35      110.91      8.94 o 
  -5  35   1        4.49       10.92      3.96 o 
  -4  35   1      150.59      180.79     14.16 o 
  -3  35   1      156.32      162.32     13.40 o 
  -2  35   1       16.86        9.46      3.23 o 
  -1  35   1        8.41        7.60      3.09 o 
   0  35   1       26.21       38.04      5.15 o 
   1  35   1        7.58        8.31      3.18 o 
   2  35   1       17.66       13.05      3.47 o 
   3  35   1      150.90      152.17      9.42 o 
   4  35   1      165.24      184.68     10.22 o 
   5  35   1        5.21        7.88      2.71 o 
   6  35   1      122.17      101.01      8.41 o 
   7  35   1       17.92       18.61      2.57 o 
  -6  36   1      113.83      112.03      8.40 o 
  -5  36   1       73.09       64.30      7.03 o 
  -4  36   1       67.22       74.56      8.26 o 
  -3  36   1      150.67      120.29     10.96 o 
  -2  36   1      136.21      123.84     11.37 o 
  -1  36   1       35.85       42.80      5.20 o 
   0  36   1        3.23        4.61      2.78 o 
   1  36   1       41.90       51.41      5.63 o 
   2  36   1      132.76      114.70      7.86 o 
   3  36   1      138.54      114.41      7.62 o 
   4  36   1       68.33       80.76      5.97 o 
   5  36   1       72.45       68.55      5.12 o 
   6  36   1      110.50      107.34      8.03 o 
  -5  37   1      167.07      170.90     11.65 o 
  -4  37   1       42.67       48.93      6.22 o 
  -3  37   1       94.21      103.18      9.33 o 
  -2  37   1       38.58       35.87      6.36 o 
  -1  37   1      144.04      168.27     13.69 o 
   0  37   1       32.86       40.72      4.85 o 
   1  37   1      147.28      167.21      9.48 o 
   2  37   1       39.52       40.52     10.02 o 
   3  37   1       90.19       91.30      6.34 o 
   4  37   1       46.52       55.02      4.55 o 
   5  37   1      167.95      177.11     11.26 o 
  -4  38   1        5.07        7.10      3.07 o 
  -3  38   1       11.14       10.94      3.62 o 
  -2  38   1      181.99      211.22     14.86 o 
  -1  38   1       38.33       44.12      6.83 o 
   0  38   1      130.80      140.27     11.92 o 
   1  38   1       43.57       47.39      4.62 o 
   2  38   1      186.21      211.18     13.86 o 
   3  38   1        9.65        7.39      3.90 o 
   4  38   1        4.64        8.51      2.14 o 
  -2  39   1       19.88       14.74      3.86 o 
  -1  39   1       17.57       12.27      3.90 o 
   1  39   1       18.50       13.70      3.97 o 
   2  39   1       17.67       13.03      3.75 o 
   0   0   2      731.90      943.86     17.28 o 
   1   0   2       33.41       19.82      1.76 o 
   2   0   2     1358.04     1242.75     17.61 o 
   3   0   2     5176.80     5773.84     58.97 o 
   4   0   2      143.65      238.15      3.80 o 
   5   0   2     5786.12     6033.95     74.25 o 
   6   0   2      219.07      179.17      5.42 o 
   7   0   2     1829.63     1861.12     38.62 o 
   8   0   2      944.35      833.09     15.16 o 
   9   0   2      615.60      658.74     13.30 o 
  10   0   2     1441.26     1433.65     41.06 o 
  11   0   2        7.85       14.33      2.21 o 
  12   0   2      256.89      324.25     18.82 o 
  13   0   2        5.62        6.75      6.52 o 
 -13   1   2        6.97        1.96      5.87 o 
 -12   1   2      162.65      171.53     11.17 o 
 -11   1   2      224.84      199.38      7.84 o 
 -10   1   2       33.79       43.87      3.69 o 
  -9   1   2      411.00      429.51      9.82 o 
  -8   1   2      178.29      194.04      5.20 o 
  -7   1   2      345.55      299.12      9.78 o 
  -6   1   2      689.47      673.38     13.42 o 
  -5   1   2      488.78      543.36      8.84 o 
  -4   1   2      947.16     1049.98     12.72 o 
  -3   1   2      328.58      245.74      4.61 o 
  -2   1   2     1779.40     1720.85     23.20 o 
  -1   1   2       13.45       18.31      1.00 o 
   0   1   2      146.56      282.72      4.26 o 
   1   1   2       11.99       14.71      0.99 o 
   2   1   2     1797.58     1759.02     23.97 o 
   3   1   2      357.74      262.58      3.94 o 
   4   1   2      932.03     1024.40     12.69 o 
   5   1   2      433.43      485.72      7.83 o 
   6   1   2      690.45      668.59     13.35 o 
   7   1   2      340.42      315.14      9.09 o 
   8   1   2      172.59      135.43      4.36 o 
   9   1   2      407.21      423.04      9.47 o 
  10   1   2       31.99       34.21      3.27 o 
  11   1   2      226.35      218.29      8.06 o 
  12   1   2      167.46      166.30     11.38 o 
  13   1   2        6.07       12.17      6.80 o 
 -13   2   2        9.58       18.53      7.55 o 
 -12   2   2       54.08       33.67      4.47 o 
 -11   2   2      110.84      120.53      5.29 o 
 -10   2   2     1411.19     1316.48     38.34 o 
  -9   2   2      131.05      113.21      4.34 o 
  -8   2   2        9.25        9.54      1.41 o 
  -7   2   2     1066.05     1042.52     27.17 o 
  -6   2   2      659.06      604.52     15.96 o 
  -5   2   2       88.89       52.28      2.93 o 
  -4   2   2     2308.43     2164.46     23.98 o 
  -3   2   2       26.87       27.36      2.25 o 
  -2   2   2       70.03      106.28      2.20 o 
  -1   2   2     2339.91     2498.54     38.46 o 
   0   2   2     8024.02     8860.29    105.19 o 
   1   2   2     2304.74     2337.56     37.27 o 
   2   2   2       96.25      130.28      2.55 o 
   3   2   2       23.20       25.35      1.31 o 
   4   2   2     2174.89     1974.13     23.76 o 
   5   2   2       87.01       57.66      2.65 o 
   6   2   2      669.56      619.60     19.06 o 
   7   2   2     1058.87      987.24     25.11 o 
   8   2   2       12.94       10.23      1.50 o 
   9   2   2      140.48      142.58      4.50 o 
  10   2   2     1404.50     1362.07     33.18 o 
  11   2   2      102.07       96.71      6.56 o 
  12   2   2       56.16       50.63      4.29 o 
 -13   3   2        5.32       11.00      6.47 o 
 -12   3   2        7.73        8.55      2.67 o 
 -11   3   2       21.53       19.02      2.47 o 
 -10   3   2      175.36      205.51      8.03 o 
  -9   3   2      468.58      405.50     15.02 o 
  -8   3   2      549.42      508.46     10.92 o 
  -7   3   2      501.00      479.47     14.88 o 
  -6   3   2       30.51       35.51      2.60 o 
  -5   3   2      663.44      739.17     12.54 o 
  -4   3   2      779.78      751.28     14.06 o 
  -3   3   2      106.26       50.39      2.42 o 
  -2   3   2      640.82      609.29     11.26 o 
  -1   3   2     1670.47     1709.16     19.26 o 
   0   3   2      590.70      630.04      8.25 o 
   1   3   2     1574.65     1612.96     22.75 o 
   2   3   2      624.59      597.49      8.16 o 
   3   3   2      102.34       44.29      1.38 o 
   4   3   2      789.87      768.88     11.61 o 
   5   3   2      740.20      823.61     11.56 o 
   6   3   2       31.67       36.60      2.52 o 
   7   3   2      471.77      445.65     11.64 o 
   8   3   2      559.84      540.99     10.53 o 
   9   3   2      485.26      535.15     10.55 o 
  10   3   2      165.15      205.41      6.93 o 
  11   3   2       20.33       31.53      2.85 o 
  12   3   2        8.83       11.87      2.58 o 
 -13   4   2       78.43       89.09     12.54 o 
 -12   4   2       16.13       15.05      2.98 o 
 -11   4   2      695.91      587.01     22.94 o 
 -10   4   2      882.23      918.59     25.78 o 
  -9   4   2       77.84       61.06      3.52 o 
  -8   4   2       31.84       36.48      2.33 o 
  -7   4   2      147.12      155.69      8.39 o 
  -6   4   2      580.39      522.58     10.89 o 
  -5   4   2      179.92      132.50      3.62 o 
  -4   4   2     3897.83     3894.84     45.10 o 
  -3   4   2      411.23      385.81      5.31 o 
  -2   4   2       11.32       11.41      0.69 o 
  -1   4   2     3418.07     3425.25     40.25 o 
   0   4   2        5.78       22.60      1.20 o 
   1   4   2     3379.65     3490.71     42.73 o 
   2   4   2        6.30       10.80      0.80 o 
   3   4   2      386.98      362.84      4.61 o 
   4   4   2     3852.97     3810.98     43.14 o 
   5   4   2      168.81      124.02      3.16 o 
   6   4   2      596.45      538.13      9.93 o 
   7   4   2      149.97      145.03      6.81 o 
   8   4   2       22.48       30.16      2.18 o 
   9   4   2       84.88       92.45      3.60 o 
  10   4   2      861.18      826.72     20.50 o 
  11   4   2      703.16      609.12     22.96 o 
  12   4   2       14.55       10.45      2.58 o 
 -13   5   2       47.02       45.72      9.36 o 
 -12   5   2      154.07      142.83      8.98 o 
 -11   5   2      370.66      374.50     14.24 o 
 -10   5   2      238.74      262.88      8.86 o 
  -9   5   2      751.91      696.83     15.63 o 
  -8   5   2      104.81      120.76      8.15 o 
  -7   5   2       26.53       24.20      4.27 o 
  -6   5   2      104.09       95.30      4.00 o 
  -5   5   2       42.18       48.98      2.52 o 
  -4   5   2     3871.03     4623.42     53.55 o 
  -3   5   2     4751.62     4663.21     51.81 o 
  -2   5   2     1585.80     1514.95     18.27 o 
  -1   5   2      485.38      505.58      6.72 o 
   0   5   2     6577.80     6606.69     85.65 o 
   1   5   2      538.60      552.87      7.56 o 
   2   5   2     1526.75     1461.54     17.72 o 
   3   5   2     4649.55     4535.79     46.63 o 
   4   5   2     3948.03     4698.06     53.86 o 
   5   5   2       26.54       30.70      1.89 o 
   6   5   2      106.18      100.78      3.69 o 
   7   5   2       33.61       33.77      3.81 o 
   8   5   2      108.29       89.88      3.39 o 
   9   5   2      745.78      699.81     14.04 o 
  10   5   2      231.70      204.06      7.26 o 
  11   5   2      372.54      312.58     12.01 o 
  12   5   2      149.54      135.15     10.39 o 
 -14   6   2       35.27       34.45      6.12 o 
 -13   6   2       46.49       69.44     11.07 o 
 -11   6   2       62.37       62.11      4.22 o 
 -10   6   2      229.72      204.52      8.57 o 
  -9   6   2       64.69       62.01      3.34 o 
  -8   6   2      114.83      111.69      3.56 o 
  -7   6   2       23.89       21.61      2.99 o 
  -6   6   2      174.60      165.90      5.07 o 
  -5   6   2     1438.37     1453.58     22.12 o 
  -4   6   2     1528.63     1592.21     20.44 o 
  -3   6   2     1112.97     1106.76     13.46 o 
  -2   6   2     1157.54     1092.55     20.28 o 
  -1   6   2       38.81       25.84      2.42 o 
   0   6   2      844.51      922.49     12.91 o 
   1   6   2       30.99       26.22      1.00 o 
   2   6   2     1132.47     1046.78     18.12 o 
   3   6   2     1042.92     1029.49     12.20 o 
   4   6   2     1611.48     1672.43     21.01 o 
   5   6   2     1403.13     1408.97     20.12 o 
   6   6   2      215.47      206.92      5.33 o 
   7   6   2       27.67       25.03      3.34 o 
   8   6   2      104.72      115.99      3.82 o 
   9   6   2       65.35       59.54      3.14 o 
  10   6   2      242.84      269.75      7.86 o 
  11   6   2       60.24       42.16      4.18 o 
  12   6   2        4.12        5.82      2.97 o 
 -14   7   2       21.09       32.34      5.87 o 
 -13   7   2       15.01       11.39      6.17 o 
 -12   7   2        1.49        0.61      5.56 o 
 -11   7   2      206.50      166.66      8.68 o 
 -10   7   2       13.50       13.64      2.53 o 
  -9   7   2      107.68      101.01      4.49 o 
  -8   7   2      347.92      314.49      6.97 o 
  -7   7   2       48.10       60.02      6.83 o 
  -6   7   2      801.21      797.11     14.26 o 
  -5   7   2      304.20      330.96      7.09 o 
  -4   7   2      497.97      566.71     11.70 o 
  -3   7   2     1886.75     1925.93     21.83 o 
  -2   7   2     1133.33     1097.02     14.02 o 
  -1   7   2      567.24      642.31      8.14 o 
   0   7   2      658.73      752.16      9.06 o 
   1   7   2      608.24      690.30      8.09 o 
   2   7   2     1200.32     1178.48     12.72 o 
   3   7   2     1988.07     2057.31     22.14 o 
   4   7   2      520.94      601.78     15.05 o 
   5   7   2      282.89      310.56      6.27 o 
   6   7   2      807.17      820.91     13.94 o 
   7   7   2       37.27       66.65      5.10 o 
   8   7   2      338.36      343.81      7.47 o 
   9   7   2      112.49      109.83      4.05 o 
  10   7   2       17.09       18.34      2.18 o 
  11   7   2      204.99      230.70      8.81 o 
  12   7   2        2.10       10.17      3.42 o 
 -14   8   2       32.72       36.03      6.14 o 
 -13   8   2       34.30       41.84      8.87 o 
 -12   8   2        5.59        6.16      6.22 o 
 -11   8   2       43.05       55.88      4.00 o 
 -10   8   2      269.60      288.37     12.48 o 
  -9   8   2      105.72       89.58      4.50 o 
  -8   8   2      363.32      308.51      7.04 o 
  -7   8   2      123.81      111.77      5.56 o 
  -6   8   2     1585.83     1654.62     28.93 o 
  -5   8   2        6.58        6.34      1.20 o 
  -4   8   2      961.35     1092.96     19.52 o 
  -3   8   2      375.99      427.85      6.31 o 
  -2   8   2      997.10     1047.67     27.71 o 
  -1   8   2     1233.01     1286.36     14.39 o 
   0   8   2      217.78      148.23      2.48 o 
   1   8   2     1215.03     1230.55     15.96 o 
   2   8   2      936.32      975.53     22.67 o 
   3   8   2      392.72      448.88      6.80 o 
   4   8   2      928.19     1068.25     15.89 o 
   5   8   2        3.35        3.81      1.11 o 
   6   8   2     1629.59     1678.77     28.76 o 
   7   8   2      128.86      131.81      5.53 o 
   8   8   2      354.47      272.49      6.72 o 
   9   8   2      106.21       96.70      3.81 o 
  10   8   2      276.92      290.12      8.69 o 
  11   8   2       47.89       53.80      5.66 o 
  12   8   2        5.85       10.32      3.50 o 
 -14   9   2       65.75       83.98      8.52 o 
 -13   9   2       10.02       17.16      6.33 o 
 -12   9   2      104.39      110.96     14.82 o 
 -11   9   2      188.44      174.75      7.97 o 
 -10   9   2       85.49       82.17      5.15 o 
  -9   9   2      501.27      516.59     14.39 o 
  -8   9   2      281.49      245.52      6.08 o 
  -7   9   2      371.43      391.44      9.10 o 
  -6   9   2      361.96      393.50      9.16 o 
  -5   9   2     1914.55     2055.77     27.00 o 
  -4   9   2     1425.80     1575.91     19.74 o 
  -3   9   2     1923.38     1971.79     21.66 o 
  -2   9   2     3580.53     3948.33     44.00 o 
  -1   9   2     1795.17     1877.71     22.13 o 
   0   9   2     1525.36     1478.67     18.07 o 
   1   9   2     1743.08     1858.57     23.79 o 
   2   9   2     3676.06     4046.59     46.37 o 
   3   9   2     1920.72     1952.97     27.98 o 
   4   9   2     1333.03     1459.56     21.55 o 
   5   9   2     1909.50     2063.05     32.20 o 
   6   9   2      344.01      369.20      9.04 o 
   7   9   2      377.37      383.51      8.20 o 
   8   9   2      269.38      222.09      5.83 o 
   9   9   2      483.38      450.31     10.33 o 
  10   9   2       79.87       67.63      4.95 o 
  11   9   2      188.07      162.87      9.91 o 
  12   9   2      109.78      129.40      7.76 o 
 -13  10   2       43.49       30.63      7.53 o 
 -12  10   2       34.20       36.90      8.99 o 
 -11  10   2      131.92      120.09     10.23 o 
 -10  10   2      191.38      196.27      9.25 o 
  -9  10   2      197.93      212.12      7.73 o 
  -8  10   2      395.42      416.31      9.21 o 
  -7  10   2       26.13       18.98      1.71 o 
  -6  10   2       87.73       77.62      4.99 o 
  -5  10   2     1511.37     1643.96     23.08 o 
  -4  10   2      679.36      674.06     10.06 o 
  -3  10   2     3222.50     3498.02     39.02 o 
  -2  10   2     3280.39     3808.20     41.59 o 
  -1  10   2      635.37      667.02      9.99 o 
   0  10   2       53.20       56.78      1.60 o 
   1  10   2      594.77      642.36      8.62 o 
   2  10   2     3237.01     3799.82     50.28 o 
   3  10   2     3400.45     3760.97     47.86 o 
   4  10   2      698.08      709.80     11.47 o 
   5  10   2     1488.51     1628.63     28.75 o 
   6  10   2       87.01       80.60      7.27 o 
   7  10   2       29.51       28.16      2.07 o 
   8  10   2      411.54      430.37      8.69 o 
   9  10   2      184.73      188.40      5.62 o 
  10  10   2      192.21      198.67      8.47 o 
  11  10   2      131.81      113.28      8.05 o 
  12  10   2       34.39       35.09      4.22 o 
 -13  11   2       73.33       53.50      9.30 o 
 -12  11   2        9.80       13.28      6.26 o 
 -11  11   2       18.67       21.68      3.54 o 
 -10  11   2      198.83      183.22     10.15 o 
  -9  11   2      108.24       99.09      7.04 o 
  -8  11   2       89.27       94.89      4.11 o 
  -7  11   2      143.47      151.97      4.29 o 
  -6  11   2      304.29      293.62     19.62 o 
  -5  11   2      572.96      543.25      8.40 o 
  -4  11   2      490.08      575.78      8.97 o 
  -3  11   2     1621.21     1535.42     19.27 o 
  -2  11   2      447.31      546.91      7.50 o 
  -1  11   2     2677.43     2760.17     31.41 o 
   0  11   2      524.74      565.40      7.53 o 
   1  11   2     2677.70     2663.96     31.89 o 
   2  11   2      372.80      452.01      7.98 o 
   3  11   2     1619.60     1545.41     22.24 o 
   4  11   2      458.67      530.99      9.94 o 
   5  11   2      558.80      532.20     10.95 o 
   6  11   2      321.89      342.16     10.28 o 
   7  11   2      152.77      139.11      4.46 o 
   8  11   2       88.27      100.97      3.67 o 
   9  11   2      103.02       78.98      3.84 o 
  10  11   2      203.04      212.15      9.99 o 
  11  11   2       18.95       19.65      3.93 o 
  12  11   2        8.80       20.85      3.42 o 
 -13  12   2       51.40       51.18      6.04 o 
 -12  12   2       22.44        9.57      5.86 o 
 -11  12   2       61.09       74.42      6.00 o 
 -10  12   2       30.96       33.02      3.06 o 
  -9  12   2       40.14       50.42      3.95 o 
  -8  12   2      528.11      472.38     11.36 o 
  -7  12   2      384.14      321.04      9.18 o 
  -6  12   2      294.61      276.61     16.73 o 
  -5  12   2     1692.22     1771.99     25.62 o 
  -4  12   2      471.43      453.89      7.98 o 
  -3  12   2      732.93      751.76     10.39 o 
  -2  12   2      498.00      544.44      8.21 o 
  -1  12   2     5387.55     6203.88     75.91 o 
   0  12   2      848.12      798.70     10.78 o 
   1  12   2     5674.54     6573.71     75.44 o 
   2  12   2      505.71      558.64      8.37 o 
   3  12   2      676.26      669.87     11.07 o 
   4  12   2      465.71      452.03     14.23 o 
   5  12   2     1646.92     1691.05     27.02 o 
   6  12   2      291.17      317.84     12.31 o 
   7  12   2      394.11      365.16      7.92 o 
   8  12   2      522.39      436.25      9.37 o 
   9  12   2       43.24       55.43      3.15 o 
  10  12   2       30.46       24.18      4.06 o 
  11  12   2       64.99       92.53      7.26 o 
  12  12   2       23.11       37.98      4.29 o 
 -13  13   2       13.17        6.59      3.06 o 
 -12  13   2      193.39      195.68     16.27 o 
 -11  13   2       17.22       27.76      7.63 o 
 -10  13   2       19.71       40.38      3.29 o 
  -9  13   2       73.44       81.72      5.26 o 
  -8  13   2      773.41      738.93     15.39 o 
  -7  13   2       22.05       19.37      1.87 o 
  -6  13   2     1908.37     1863.77     32.98 o 
  -5  13   2      348.59      353.46      8.19 o 
  -4  13   2      310.52      303.98      6.33 o 
  -3  13   2     1511.27     1533.30     22.97 o 
  -2  13   2      448.19      414.23      7.31 o 
  -1  13   2     1956.35     2043.98     26.71 o 
   0  13   2       41.31       36.01      1.71 o 
   1  13   2     2008.78     2108.16     27.62 o 
   2  13   2      532.28      506.81      7.69 o 
   3  13   2     1482.85     1492.34     21.59 o 
   4  13   2      278.99      266.99      6.69 o 
   5  13   2      355.05      364.48      8.84 o 
   6  13   2     1954.92     1894.74     32.44 o 
   7  13   2       17.97       10.28      1.56 o 
   8  13   2      786.91      750.30     13.93 o 
   9  13   2       71.94       85.07      6.72 o 
  10  13   2       23.03       27.65      4.92 o 
  11  13   2       16.61       18.26      3.87 o 
  12  13   2      185.47      186.93      9.57 o 
 -13  14   2       25.49       14.18      3.79 o 
 -12  14   2       14.65       12.71      6.01 o 
 -11  14   2       72.38       70.09      5.62 o 
 -10  14   2      109.65       99.54      5.13 o 
  -9  14   2       33.90       35.19      3.77 o 
  -8  14   2      372.23      360.81      9.87 o 
  -7  14   2      151.43      164.15      5.08 o 
  -6  14   2      608.40      577.05     11.18 o 
  -5  14   2      964.14      840.55     20.03 o 
  -4  14   2      517.74      584.26      9.28 o 
  -3  14   2      171.42      259.72      5.42 o 
  -2  14   2     1175.92     1148.21     16.72 o 
  -1  14   2     1759.16     1968.25     26.07 o 
   0  14   2     2008.52     2402.46     30.62 o 
   1  14   2     1677.36     1798.97     25.29 o 
   2  14   2     1214.10     1186.98     17.14 o 
   3  14   2      139.44      210.53      5.08 o 
   4  14   2      539.32      623.13     13.34 o 
   5  14   2      981.55      915.97     19.28 o 
   6  14   2      588.34      488.09     14.04 o 
   7  14   2      157.58      151.39      4.76 o 
   8  14   2      382.21      367.49      8.13 o 
   9  14   2       31.79       42.65      5.07 o 
  10  14   2      107.28      137.77      9.24 o 
  11  14   2       67.57       81.16      6.87 o 
  12  14   2       16.59       14.23      2.80 o 
 -13  15   2       11.61       20.38      5.15 o 
 -12  15   2       39.93       41.25      8.67 o 
 -11  15   2        2.88        4.57      2.26 o 
 -10  15   2      186.96      184.29     12.58 o 
  -9  15   2       58.00       54.38      3.64 o 
  -8  15   2      222.07      201.64     37.15 o 
  -7  15   2      585.99      647.32     13.59 o 
  -6  15   2      405.94      352.66      7.77 o 
  -5  15   2       68.20      100.96      5.06 o 
  -4  15   2      997.10      942.80     15.89 o 
  -3  15   2     1592.25     1758.64     25.90 o 
  -2  15   2     3274.12     3687.17     51.29 o 
  -1  15   2      570.80      662.38     10.86 o 
   0  15   2     1784.10     1999.12     27.51 o 
   1  15   2      553.95      633.92     10.39 o 
   2  15   2     3246.20     3646.16     50.85 o 
   3  15   2     1557.66     1681.78     25.30 o 
   4  15   2     1029.26     1002.03     22.38 o 
   5  15   2       67.53      108.05      6.15 o 
   6  15   2      394.75      352.62      8.60 o 
   7  15   2      589.23      648.35     12.69 o 
   8  15   2      219.00      246.50      7.24 o 
   9  15   2       57.34       78.25      6.43 o 
  10  15   2      185.17      185.99     11.39 o 
  11  15   2        2.44        1.79      2.56 o 
  12  15   2       43.34       55.40      4.54 o 
 -13  16   2        2.91        0.97      3.10 o 
 -12  16   2      100.24       82.66     11.29 o 
 -11  16   2       82.38       98.71      9.24 o 
 -10  16   2      153.03      161.57      8.84 o 
  -9  16   2       21.90       21.90      2.35 o 
  -8  16   2     1344.52     1364.95     31.73 o 
  -7  16   2      136.18      146.67      4.94 o 
  -6  16   2       75.20       73.67      4.44 o 
  -5  16   2     1583.02     1453.72     23.32 o 
  -4  16   2       75.01       71.93      4.33 o 
  -3  16   2      189.37      196.39      5.23 o 
  -2  16   2      446.18      447.45      8.60 o 
  -1  16   2      818.94      947.17     14.55 o 
   0  16   2      626.58      654.03     11.03 o 
   1  16   2      774.69      861.79     14.33 o 
   2  16   2      460.80      474.24      8.88 o 
   3  16   2      205.69      228.83      5.86 o 
   4  16   2       60.30       57.68      5.40 o 
   5  16   2     1556.46     1434.74     32.74 o 
   6  16   2       76.90       44.93      3.88 o 
   7  16   2      138.84      146.54      4.98 o 
   8  16   2     1351.69     1377.71     35.42 o 
   9  16   2       23.14       17.46      3.81 o 
  10  16   2      144.92      117.78      9.41 o 
  11  16   2       77.88       66.16      6.44 o 
  12  16   2      104.19       84.20     10.19 o 
 -13  17   2      131.44      129.43     10.85 o 
 -12  17   2        8.06        3.57      4.71 o 
 -11  17   2       84.26       78.53     11.87 o 
 -10  17   2      176.81      191.08     12.27 o 
  -9  17   2      130.66       85.01      6.96 o 
  -8  17   2     1028.44     1000.98     26.40 o 
  -7  17   2      498.29      569.11     12.46 o 
  -6  17   2       27.09       21.10      2.38 o 
  -5  17   2      111.72      148.23      4.49 o 
  -4  17   2      185.47      208.77      6.82 o 
  -3  17   2      481.99      608.81     11.55 o 
  -2  17   2      289.85      341.84      7.09 o 
  -1  17   2      679.13      703.86     11.45 o 
   0  17   2      572.36      453.91      8.85 o 
   1  17   2      660.00      686.26     12.12 o 
   2  17   2      273.12      318.12      7.54 o 
   3  17   2      477.81      614.86     13.42 o 
   4  17   2      191.21      189.85      9.31 o 
   5  17   2      116.05      139.77      5.46 o 
   6  17   2       27.04       29.87      2.95 o 
   7  17   2      466.62      488.38     14.37 o 
   8  17   2     1029.40      865.14     25.35 o 
   9  17   2      143.01      110.24      7.53 o 
  10  17   2      173.69      202.72     11.98 o 
  11  17   2       77.89       80.91      6.69 o 
  12  17   2        7.45        5.48      4.46 o 
 -12  18   2        6.07       -1.98      4.23 o 
 -11  18   2      115.65      118.32     13.88 o 
 -10  18   2      424.12      398.91     17.24 o 
  -9  18   2       10.09       14.68      3.44 o 
  -8  18   2      446.55      471.39     13.37 o 
  -7  18   2      502.92      476.07     11.48 o 
  -6  18   2      526.83      516.29     11.16 o 
  -5  18   2        3.06       11.19      1.51 o 
  -4  18   2      221.83      209.55      5.30 o 
  -3  18   2        2.74        4.33      1.83 o 
  -2  18   2      183.97      167.32      5.24 o 
  -1  18   2      954.20      921.15     17.13 o 
   0  18   2      245.35      244.08      6.70 o 
   1  18   2      959.61      930.04     17.60 o 
   2  18   2      204.11      190.51      5.93 o 
   3  18   2        1.89        5.86      1.90 o 
   4  18   2      250.99      243.50      7.84 o 
   5  18   2        4.11        7.66      1.82 o 
   6  18   2      558.28      580.47     13.92 o 
   7  18   2      503.37      502.66     13.87 o 
   8  18   2      426.37      472.26     17.86 o 
   9  18   2       10.08       13.14      3.52 o 
  10  18   2      439.75      407.92     18.86 o 
  11  18   2      119.37      114.73      7.74 o 
  12  18   2        4.58        2.82      4.18 o 
 -11  19   2        0.48        0.69      4.75 o 
 -10  19   2      133.69      161.45      8.57 o 
  -9  19   2       46.23       50.62      5.27 o 
  -8  19   2      153.91      170.44     10.01 o 
  -7  19   2       81.49       90.70      5.67 o 
  -6  19   2       62.80       48.95      2.80 o 
  -5  19   2       90.82      107.84      3.93 o 
  -4  19   2      629.52      670.56     12.95 o 
  -3  19   2      565.48      590.31     10.88 o 
  -2  19   2        2.55        5.68      1.96 o 
  -1  19   2       99.25       87.80      5.31 o 
   0  19   2     1394.36     1366.17     29.56 o 
   1  19   2      108.52       99.25      5.07 o 
   2  19   2        1.89        8.28      2.05 o 
   3  19   2      522.90      534.76     12.23 o 
   4  19   2      646.19      660.50     15.58 o 
   5  19   2      105.76      126.23      5.21 o 
   6  19   2       63.10       65.90      4.47 o 
   7  19   2       74.27       61.34      4.74 o 
   8  19   2      150.92      164.81      9.30 o 
   9  19   2       55.28       45.87      5.41 o 
  10  19   2      127.23      116.96      9.17 o 
  11  19   2        0.30        3.87      2.47 o 
  12  19   2        1.40        1.56      3.87 o 
 -11  20   2       53.26       64.33     10.10 o 
 -10  20   2      134.13      145.44      8.23 o 
  -9  20   2       13.74       18.50      3.58 o 
  -8  20   2       44.24       36.79      5.00 o 
  -7  20   2      202.18      239.88     13.02 o 
  -6  20   2      625.94      659.32     14.69 o 
  -5  20   2      112.40      106.97      4.08 o 
  -4  20   2       11.86       10.81      1.54 o 
  -3  20   2      195.05      149.47      4.57 o 
  -2  20   2      215.78      273.02      7.01 o 
  -1  20   2       27.46       23.76      2.65 o 
   0  20   2      549.05      676.12     18.46 o 
   1  20   2       26.30       24.08      2.41 o 
   2  20   2      199.84      258.97      7.13 o 
   3  20   2      183.36      145.20      4.83 o 
   4  20   2       18.15       13.35      2.14 o 
   5  20   2      113.24      112.70      5.09 o 
   6  20   2      621.78      654.41     17.23 o 
   7  20   2      200.75      179.22      7.66 o 
   8  20   2       46.34       61.62      6.15 o 
   9  20   2       15.54       16.47      4.40 o 
  10  20   2      143.74      136.83      9.44 o 
  11  20   2       57.94       67.00      5.41 o 
  12  20   2      154.63      158.32     13.23 o 
 -11  21   2       37.66       56.61      9.35 o 
 -10  21   2       55.55       53.20      4.68 o 
  -9  21   2      585.21      514.64     21.21 o 
  -8  21   2       74.70       74.33      6.94 o 
  -7  21   2      314.06      307.59     12.06 o 
  -6  21   2       47.35       43.24      2.76 o 
  -5  21   2      168.34      138.07      4.84 o 
  -4  21   2      185.04      220.84      5.93 o 
  -3  21   2      170.16      235.64      6.37 o 
  -2  21   2       84.29       73.18      3.31 o 
  -1  21   2      428.21      389.34      9.08 o 
   0  21   2      274.25      286.98      8.09 o 
   1  21   2      434.64      375.33      9.88 o 
   2  21   2       74.03       69.35      3.46 o 
   3  21   2      157.19      198.61      6.00 o 
   4  21   2      197.33      201.88      7.00 o 
   5  21   2      187.21      145.00      6.22 o 
   6  21   2       45.23       35.96      3.68 o 
   7  21   2      313.97      316.50     13.81 o 
   8  21   2       74.07       81.80      7.15 o 
   9  21   2      566.88      552.73     23.61 o 
  10  21   2       53.04       47.78      5.75 o 
  11  21   2       40.30       42.61      8.06 o 
  12  21   2       35.45       43.96      6.78 o 
 -10  22   2       11.42       16.91      6.69 o 
  -9  22   2       21.31       18.15      3.85 o 
  -8  22   2       69.06       94.23      7.04 o 
  -7  22   2      151.25      142.74     11.25 o 
  -6  22   2      210.30      261.21     10.45 o 
  -5  22   2      310.44      303.76      8.60 o 
  -4  22   2      298.82      376.99      9.79 o 
  -3  22   2      150.73      168.08      5.44 o 
  -2  22   2       44.39       36.34      2.49 o 
  -1  22   2       39.91       37.05      3.00 o 
   0  22   2      103.27      106.18      4.67 o 
   1  22   2       32.58       31.54      2.83 o 
   2  22   2       49.88       40.27      2.82 o 
   3  22   2      158.34      174.85      5.72 o 
   4  22   2      285.04      363.39     11.00 o 
   5  22   2      301.75      240.56      8.92 o 
   6  22   2      190.59      224.96      8.50 o 
   7  22   2      154.03      122.83      8.52 o 
   8  22   2       60.49       66.33      6.56 o 
   9  22   2       24.82       17.93      4.25 o 
  10  22   2       11.44       11.38      3.33 o 
  11  22   2       44.79       58.25      8.91 o 
 -10  23   2       24.34       28.57      7.43 o 
  -9  23   2       82.61       83.00      7.30 o 
  -8  23   2      579.79      595.58     22.25 o 
  -7  23   2      500.94      457.21     19.41 o 
  -6  23   2       43.35       49.66      5.47 o 
  -5  23   2       19.42       19.43      2.82 o 
  -4  23   2       83.60       83.68      4.86 o 
  -3  23   2      121.96      176.33      6.71 o 
  -2  23   2      104.21      100.28      4.90 o 
  -1  23   2      351.30      368.38      9.91 o 
   0  23   2        1.90        2.74      1.57 o 
   1  23   2      349.71      337.79      9.57 o 
   2  23   2       89.62       95.01      4.39 o 
   3  23   2      111.09      148.54      5.93 o 
   4  23   2       89.20       95.24      5.14 o 
   5  23   2       22.45       24.75      3.06 o 
   6  23   2       41.50       39.36      4.26 o 
   7  23   2      524.96      471.07     17.97 o 
   8  23   2      593.16      510.64     19.56 o 
   9  23   2       76.74       61.04      8.05 o 
  10  23   2       25.82       27.40      5.00 o 
  11  23   2       56.62       61.28      5.46 o 
  -9  24   2        5.35        8.30      3.09 o 
  -8  24   2      312.88      323.27     20.24 o 
  -7  24   2      144.47      175.02     12.57 o 
  -6  24   2      186.64      185.04     12.59 o 
  -5  24   2      569.87      478.67     21.59 o 
  -4  24   2      132.00      129.03      6.21 o 
  -3  24   2       84.35       94.54      5.15 o 
  -2  24   2      318.37      256.10      8.62 o 
  -1  24   2       12.92       14.28      3.04 o 
   0  24   2        0.09        3.67      1.61 o 
   1  24   2       20.24       25.45      2.81 o 
   2  24   2      335.35      262.37      7.79 o 
   3  24   2       87.74      105.60      5.26 o 
   4  24   2      127.08      143.57      6.22 o 
   5  24   2      570.72      499.68     13.99 o 
   6  24   2      188.26      191.53     10.25 o 
   7  24   2      139.96      140.82      8.74 o 
   8  24   2      324.64      335.38     18.93 o 
   9  24   2        6.69        3.84      2.90 o 
  10  24   2       53.91       66.65      5.39 o 
  11  24   2       41.19       37.13      4.24 o 
  -9  25   2       21.86       21.23      3.67 o 
  -8  25   2      217.30      203.51     13.69 o 
  -7  25   2      258.03      260.40     17.24 o 
  -6  25   2      790.10      776.00     33.47 o 
  -5  25   2        8.73       22.07      4.77 o 
  -4  25   2      385.70      353.24     11.93 o 
  -3  25   2      130.79      133.26      6.25 o 
  -2  25   2       33.10       33.86      3.34 o 
  -1  25   2      202.71      155.30      7.38 o 
   0  25   2      122.66      166.26      6.59 o 
   1  25   2      216.66      208.33      7.11 o 
   2  25   2       27.03       24.02      2.70 o 
   3  25   2      134.26      134.11      6.01 o 
   4  25   2      377.03      356.91     11.05 o 
   5  25   2        6.07       11.50      2.75 o 
   6  25   2      778.38      755.08     25.68 o 
   7  25   2      269.32      257.35     12.01 o 
   8  25   2      218.91      195.09     11.73 o 
   9  25   2       19.00       14.28      3.54 o 
  10  25   2       28.67       23.59      3.90 o 
  11  25   2       59.56       75.59      8.29 o 
  -8  26   2      187.21      166.82     11.93 o 
  -7  26   2       74.77       58.71      6.82 o 
  -6  26   2      570.33      624.79     34.08 o 
  -5  26   2      391.23      397.68     20.38 o 
  -4  26   2      260.96      200.39     13.87 o 
  -3  26   2       12.63       26.58      3.21 o 
  -2  26   2      394.20      385.71     11.61 o 
  -1  26   2     1034.94     1088.66     24.92 o 
   0  26   2      247.70      220.92      7.93 o 
   1  26   2     1065.41     1076.60     24.62 o 
   2  26   2      379.89      381.46     10.27 o 
   3  26   2       16.85       17.13      2.69 o 
   4  26   2      279.87      233.55      9.19 o 
   5  26   2      396.42      394.54     15.98 o 
   6  26   2      544.56      564.16     20.81 o 
   7  26   2       78.50       46.92      6.47 o 
   8  26   2      177.79      171.78     10.50 o 
   9  26   2       87.92       82.52      6.49 o 
  10  26   2       12.84       27.47      3.90 o 
  -8  27   2       15.46       21.27      4.00 o 
  -7  27   2      118.48      110.13      9.67 o 
  -6  27   2      139.42      120.57     10.84 o 
  -5  27   2       32.91       11.49      4.09 o 
  -4  27   2       70.41       80.48      8.11 o 
  -3  27   2      711.06      682.53     30.43 o 
  -2  27   2       82.34      114.57      6.29 o 
  -1  27   2      645.31      680.79     18.31 o 
   0  27   2       32.97       46.67      3.96 o 
   1  27   2      621.55      651.80     17.94 o 
   2  27   2       89.41      119.35      5.41 o 
   3  27   2      697.26      686.09     19.95 o 
   4  27   2       62.55       58.15      6.16 o 
   5  27   2       37.88       19.21      4.14 o 
   6  27   2      145.51      133.56      8.25 o 
   7  27   2      105.08      116.54      8.85 o 
   8  27   2       13.30        7.21      3.08 o 
   9  27   2        6.81        5.02      2.14 o 
  10  27   2        6.76        5.32      2.91 o 
  -8  28   2      197.95      205.99     12.78 o 
  -7  28   2      176.26      196.00     13.44 o 
  -6  28   2       74.02      102.03      9.06 o 
  -5  28   2      194.44      177.10     14.57 o 
  -4  28   2      241.78      203.17     13.65 o 
  -3  28   2       34.02       48.75      6.76 o 
  -2  28   2      127.56      118.12     10.20 o 
  -1  28   2      318.09      336.52     13.44 o 
   0  28   2       18.92       11.10      2.63 o 
   1  28   2      330.71      329.65     11.53 o 
   2  28   2      123.88      130.11      7.03 o 
   3  28   2       32.46       30.56      4.74 o 
   4  28   2      257.43      214.34     13.25 o 
   5  28   2      207.92      212.44     10.46 o 
   6  28   2       70.11       71.16      6.33 o 
   7  28   2      168.43      186.33     16.49 o 
   8  28   2      196.98      209.47     11.00 o 
   9  28   2       60.93       59.14      5.43 o 
  -7  29   2      133.74      140.82     10.32 o 
  -6  29   2      136.41      155.27     12.05 o 
  -5  29   2       33.80       38.41      6.56 o 
  -4  29   2      286.29      274.71     26.73 o 
  -3  29   2       22.12       21.08      9.05 o 
  -2  29   2       22.75       18.94      9.93 o 
  -1  29   2      130.25      125.90     11.15 o 
   0  29   2      615.47      609.29     27.49 o 
   1  29   2      121.06      183.85      9.42 o 
   2  29   2       23.47       45.12      6.01 o 
   3  29   2       18.08       21.49      4.22 o 
   4  29   2      289.61      305.05     13.15 o 
   5  29   2       29.34       37.06      4.96 o 
   6  29   2      140.57      153.45     10.10 o 
   7  29   2      141.50      132.23      8.85 o 
   8  29   2      158.87      182.18     10.06 o 
   9  29   2      118.52      136.90      7.95 o 
  -7  30   2      469.36      543.36     27.88 o 
  -6  30   2       31.53       40.30      5.90 o 
  -5  30   2      109.58      116.65     10.48 o 
  -4  30   2       39.12       37.80      6.74 o 
  -3  30   2       20.95       15.93     11.01 o 
  -2  30   2      686.17      661.94     29.88 o 
  -1  30   2      853.18      801.86     32.80 o 
   0  30   2       46.83       78.75      8.32 o 
   1  30   2      841.64      717.50     25.14 o 
   2  30   2      706.16      682.58     23.44 o 
   3  30   2       24.04       31.70      4.66 o 
   4  30   2       44.71       33.64      6.18 o 
   5  30   2      111.65      120.34      8.91 o 
   6  30   2       28.69       31.47      4.92 o 
   7  30   2      452.13      489.22     21.18 o 
   8  30   2       44.11       48.03      5.00 o 
  -6  31   2       96.65      125.03      9.32 o 
  -5  31   2       76.78       81.28      8.42 o 
  -4  31   2      321.22      372.90     23.05 o 
  -3  31   2      216.10      256.65     17.65 o 
  -2  31   2      124.41      153.33     11.19 o 
  -1  31   2      277.49      250.94     15.31 o 
   0  31   2      175.71      190.10     10.05 o 
   1  31   2      287.02      277.17     15.82 o 
   2  31   2      133.63      136.81      8.62 o 
   3  31   2      201.99      229.24     11.07 o 
   4  31   2      315.03      357.62     17.29 o 
   5  31   2       79.87       95.86      7.81 o 
   6  31   2       87.20       97.02     11.62 o 
   7  31   2       35.82       42.51      4.47 o 
   8  31   2      104.61      102.57      6.63 o 
  -6  32   2       91.38       99.84      7.56 o 
  -5  32   2       20.20       11.59      3.87 o 
  -4  32   2       74.79       88.40      8.87 o 
  -3  32   2        9.44       16.70      4.74 o 
  -2  32   2      123.14      110.34     10.58 o 
  -1  32   2       27.62       19.07      5.45 o 
   0  32   2       71.84       96.78      6.96 o 
   1  32   2       28.07       22.58      4.14 o 
   2  32   2      121.55      105.33      7.37 o 
   3  32   2        6.61        7.29      3.32 o 
   4  32   2       67.65       86.42      7.46 o 
   5  32   2       23.68       14.17      2.91 o 
   6  32   2       97.44      105.24      7.39 o 
   7  32   2       48.13       42.36      4.77 o 
  -5  33   2        7.63        8.02      3.12 o 
  -4  33   2      229.08      247.82     15.28 o 
  -3  33   2      256.75      255.20     13.17 o 
  -2  33   2      305.20      339.09     22.29 o 
  -1  33   2       22.13       20.03      3.99 o 
   0  33   2       10.89        8.84      3.23 o 
   1  33   2       23.20        9.77      3.48 o 
   2  33   2      315.68      325.38     15.70 o 
   3  33   2      252.31      272.35     13.47 o 
   4  33   2      210.75      206.09     11.74 o 
   5  33   2        7.20        8.87      2.40 o 
   6  33   2      120.55       92.51      9.26 o 
   7  33   2       13.41       10.11      3.17 o 
  -4  34   2       17.23       20.04      4.02 o 
  -3  34   2      106.30      125.30      9.75 o 
  -2  34   2      144.77      172.11     13.88 o 
  -1  34   2       44.66       43.31      4.44 o 
   0  34   2       90.75      157.20      7.83 o 
   1  34   2       52.77       59.00      4.97 o 
   2  34   2      141.28      170.71      9.59 o 
   3  34   2      101.62      105.12      9.19 o 
   4  34   2       16.99       19.49      3.40 o 
   5  34   2       95.77       97.96      6.88 o 
   6  34   2        5.89       14.25      4.73 o 
  -3  35   2      124.73      124.66      9.59 o 
  -2  35   2       69.50       73.30      5.00 o 
  -1  35   2       50.81       52.20      6.34 o 
   0  35   2      542.98      551.45     22.76 o 
   1  35   2       51.74       45.82      5.92 o 
   2  35   2       78.26       88.30      5.29 o 
   3  35   2      129.20      139.69      9.21 o 
   4  35   2       44.86       45.03      3.65 o 
   5  35   2       17.36       16.77      3.26 o 
  -3  36   2       98.71      118.47     10.20 o 
  -2  36   2       49.95       68.63      7.89 o 
  -1  36   2       96.89       99.68      7.19 o 
   0  36   2       44.29       62.53      4.43 o 
   1  36   2      101.59      105.03      5.55 o 
   2  36   2       50.98       62.63      7.38 o 
   3  36   2      110.33      123.16      7.73 o 
   4  36   2       22.91       27.34      3.93 o 
  -3  37   2       66.48       89.33      8.21 o 
  -2  37   2      112.06       90.71      8.88 o 
  -1  37   2       68.69       53.46      5.22 o 
   0  37   2       34.15       33.40      4.40 o 
   1  37   2       68.16       51.59      5.70 o 
   2  37   2      102.36      101.45     14.70 o 
   3  37   2       68.05       82.56      6.00 o 
   0  38   2       29.78       40.19      6.11 o 
   1  38   2        4.16        6.07      3.36 o 
   2  38   2      144.07      152.30     11.42 o 
   0   0   3      139.42      174.17      6.26 o 
   1   0   3      262.62      204.07      4.20 o 
   2   0   3        2.35        8.23      1.14 o 
   3   0   3     2133.60     2454.94     41.65 o 
   4   0   3     3568.91     3879.44     67.54 o 
   5   0   3      252.03      246.11      6.55 o 
   6   0   3      196.37      153.72      5.25 o 
   7   0   3      351.65      340.08      7.99 o 
   8   0   3       75.15       56.65      3.12 o 
   9   0   3      220.12      184.26      5.99 o 
  10   0   3        2.66        2.56      1.85 o 
  11   0   3       16.07       28.30      3.93 o 
  12   0   3      302.33      334.39     18.94 o 
 -12   1   3       86.69      114.63     14.03 o 
 -11   1   3       47.35       37.19      4.33 o 
 -10   1   3      229.25      228.26      7.70 o 
  -9   1   3       37.97       41.22      3.08 o 
  -8   1   3      234.00      226.32      6.31 o 
  -7   1   3      134.03      125.28      4.57 o 
  -6   1   3      150.55      144.50      5.15 o 
  -5   1   3      205.89      226.45      6.48 o 
  -4   1   3      188.75      140.62      5.72 o 
  -3   1   3      218.05      233.83      6.55 o 
  -2   1   3       92.23       70.02      2.63 o 
  -1   1   3      912.66      885.17     15.76 o 
   0   1   3      142.34      221.27      5.36 o 
   1   1   3      980.30      968.03     14.28 o 
   2   1   3       92.74       70.89      2.50 o 
   3   1   3      249.51      265.80      6.87 o 
   4   1   3      179.14      153.61     12.74 o 
   5   1   3      231.01      263.60      6.96 o 
   6   1   3      145.74      147.19      5.29 o 
   7   1   3      150.17      150.65      4.72 o 
   8   1   3      227.27      210.45      5.87 o 
   9   1   3       40.26       38.80      3.02 o 
  10   1   3      229.71      225.70      7.63 o 
  11   1   3       49.95       50.66      6.15 o 
  12   1   3       83.91       96.86      8.51 o 
 -12   2   3      102.57       87.73     12.40 o 
 -11   2   3       92.55       73.06      6.03 o 
 -10   2   3      160.80      165.83      5.86 o 
  -9   2   3       36.32       37.67      2.90 o 
  -8   2   3       81.81       69.70      3.61 o 
  -7   2   3      875.39      902.39     16.65 o 
  -6   2   3      116.56       94.65      4.32 o 
  -5   2   3      364.52      376.57      8.14 o 
  -4   2   3      502.45      590.31     13.00 o 
  -3   2   3      681.41      723.20     17.13 o 
  -2   2   3      529.63      539.51      9.60 o 
  -1   2   3     1077.84     1258.42     23.92 o 
   0   2   3      100.61       43.87      2.56 o 
   1   2   3     1073.30     1261.80     20.87 o 
   2   2   3      529.18      540.29     10.25 o 
   3   2   3      700.43      719.19     19.66 o 
   4   2   3      544.88      628.54     12.95 o 
   5   2   3      362.12      378.33     10.58 o 
   6   2   3       97.37       75.32      4.44 o 
   7   2   3      901.90      888.55     16.30 o 
   8   2   3       79.50       55.76      3.33 o 
   9   2   3       36.52       39.45      3.22 o 
  10   2   3      159.24      167.47      7.08 o 
  11   2   3       95.81       60.59      6.77 o 
  12   2   3      100.02       99.35      8.49 o 
 -12   3   3       52.61       46.78      9.68 o 
 -11   3   3        9.22        6.54      2.57 o 
 -10   3   3      120.77      110.10      4.72 o 
  -9   3   3       41.45       23.34      2.37 o 
  -8   3   3       42.90       35.38      2.87 o 
  -7   3   3      523.21      406.86      9.35 o 
  -6   3   3      158.45      161.52      5.57 o 
  -5   3   3      466.08      464.02      9.72 o 
  -4   3   3       68.48       71.53      3.32 o 
  -3   3   3      219.82      228.02      5.81 o 
  -2   3   3     1036.68      835.49     14.60 o 
  -1   3   3     1389.26     1581.11     29.11 o 
   0   3   3     2304.01     2709.99     51.03 o 
   1   3   3     1355.50     1540.73     29.42 o 
   2   3   3     1024.15      855.34     15.63 o 
   3   3   3      224.27      258.82      8.04 o 
   4   3   3       65.03       65.90      3.30 o 
   5   3   3      514.55      511.10     10.98 o 
   6   3   3      146.01      145.42      5.77 o 
   7   3   3      517.59      446.01      8.92 o 
   8   3   3       49.48       61.73      3.80 o 
   9   3   3       39.29       34.48      3.05 o 
  10   3   3      128.43      101.09      5.61 o 
  11   3   3        8.36        4.22      4.16 o 
  12   3   3       52.78       44.86      6.36 o 
 -13   4   3      201.13      230.15     16.82 o 
 -12   4   3       21.92       18.79      7.24 o 
 -11   4   3       56.85       41.70      4.57 o 
 -10   4   3      259.02      276.89      7.59 o 
  -9   4   3      310.26      304.26      7.58 o 
  -8   4   3      180.15      211.09      6.23 o 
  -7   4   3      512.34      475.43     10.47 o 
  -6   4   3      602.62      518.78     12.10 o 
  -5   4   3      508.43      507.96     10.41 o 
  -4   4   3      817.20      797.54     15.15 o 
  -3   4   3      886.10      827.30     15.10 o 
  -2   4   3      193.08      197.75      4.93 o 
  -1   4   3     1291.93     1260.58     24.63 o 
   0   4   3     3529.36     3825.47     81.75 o 
   1   4   3     1294.07     1341.75     24.86 o 
   2   4   3      173.98      182.20      5.29 o 
   3   4   3      862.12      841.33     20.49 o 
   4   4   3      766.32      732.58     16.37 o 
   5   4   3      535.02      548.77     11.68 o 
   6   4   3      613.82      574.43     13.27 o 
   7   4   3      488.92      511.92      9.91 o 
   8   4   3      186.50      215.37      5.74 o 
   9   4   3      288.66      295.42      7.91 o 
  10   4   3      259.07      228.98      8.71 o 
  11   4   3       59.35       46.83      9.96 o 
  12   4   3       20.95        9.36      3.48 o 
 -13   5   3       77.49       67.06     10.07 o 
 -12   5   3       85.69      113.51     14.05 o 
 -11   5   3      114.71       84.26      8.66 o 
 -10   5   3        8.75       14.65      2.10 o 
  -9   5   3      514.43      471.86     10.74 o 
  -8   5   3       29.77       30.17      2.49 o 
  -7   5   3      245.52      231.34      6.45 o 
  -6   5   3      317.22      309.55      7.41 o 
  -5   5   3      672.23      633.20     16.82 o 
  -4   5   3      512.14      520.57     12.05 o 
  -3   5   3      726.77      730.69     26.18 o 
  -2   5   3      563.46      505.76      8.56 o 
  -1   5   3      424.00      454.17     10.49 o 
   0   5   3      639.53      650.66     14.42 o 
   1   5   3      405.79      430.45     10.73 o 
   2   5   3      556.00      491.05     11.02 o 
   3   5   3      752.28      717.48     26.33 o 
   4   5   3      537.82      546.40     11.40 o 
   5   5   3      640.36      651.37     22.26 o 
   6   5   3      327.52      334.05      7.03 o 
   7   5   3      231.79      239.06      5.93 o 
   8   5   3       38.13       39.21      2.64 o 
   9   5   3      508.26      467.72     10.92 o 
  10   5   3        5.48        6.61      2.21 o 
  11   5   3      116.21       99.04      7.84 o 
 -13   6   3       32.45       45.03      8.54 o 
 -12   6   3       70.81       77.30     11.65 o 
 -11   6   3       15.85       16.39      4.91 o 
 -10   6   3       56.37       54.40      3.57 o 
  -9   6   3      695.29      621.06     13.21 o 
  -8   6   3      314.86      315.77      7.92 o 
  -7   6   3     1103.73     1124.35     19.82 o 
  -6   6   3        9.47        6.77      1.39 o 
  -5   6   3     1215.00     1186.69     23.39 o 
  -4   6   3     1011.22      973.62     18.49 o 
  -3   6   3     1435.48     1492.44     24.46 o 
  -2   6   3     1115.14     1081.41     20.28 o 
  -1   6   3     1056.30     1112.05     23.54 o 
   0   6   3        2.70        4.28      1.24 o 
   1   6   3     1065.96     1102.91     24.59 o 
   2   6   3     1106.21     1059.82     20.49 o 
   3   6   3     1433.94     1456.78     27.99 o 
   4   6   3     1020.46     1039.27     17.90 o 
   5   6   3     1165.19     1202.33     23.34 o 
   6   6   3        7.25        3.48      1.16 o 
   7   6   3     1040.01      988.63     18.99 o 
   8   6   3      315.81      347.96      7.77 o 
   9   6   3      690.90      629.86     13.59 o 
  10   6   3       56.45       66.50      4.73 o 
  11   6   3       15.66       15.01      4.00 o 
  12   6   3       71.92       93.45      8.26 o 
 -12   7   3       28.86       16.70      6.36 o 
 -11   7   3      138.98      152.29     12.89 o 
 -10   7   3      616.02      528.62     14.98 o 
  -9   7   3      211.28      191.31      7.97 o 
  -8   7   3      675.68      760.79     14.22 o 
  -7   7   3      224.93      278.33      7.00 o 
  -6   7   3      469.07      503.80     10.64 o 
  -5   7   3      311.97      310.46      8.48 o 
  -4   7   3      981.77      975.64     17.44 o 
  -3   7   3      100.67      114.20      7.52 o 
  -2   7   3      292.29      331.02      7.43 o 
  -1   7   3      466.83      522.15     10.61 o 
   0   7   3      516.56      525.14     11.22 o 
   1   7   3      478.82      534.79     11.91 o 
   2   7   3      301.15      338.30      7.68 o 
   3   7   3       97.38      121.85      7.97 o 
   4   7   3     1014.44     1035.71     17.93 o 
   5   7   3      292.49      275.91      7.89 o 
   6   7   3      505.01      498.35     10.38 o 
   7   7   3      238.16      290.02      6.77 o 
   8   7   3      671.64      693.17     13.47 o 
   9   7   3      212.21      237.69      6.67 o 
  10   7   3      632.33      597.78     14.83 o 
  11   7   3      138.42      143.28      9.38 o 
  12   7   3       29.56       18.21      4.36 o 
 -12   8   3       18.20        6.36      5.51 o 
 -11   8   3       24.27       36.40      6.40 o 
 -10   8   3       47.64       34.81      4.30 o 
  -9   8   3       93.93       99.48      4.65 o 
  -8   8   3      490.27      538.86     11.53 o 
  -7   8   3      817.75      795.38     15.48 o 
  -6   8   3      211.76      232.20      5.96 o 
  -5   8   3      164.33      182.35      7.46 o 
  -4   8   3      278.57      355.17      7.64 o 
  -3   8   3      269.55      279.06     12.98 o 
  -2   8   3      853.73      988.38     17.23 o 
  -1   8   3      471.43      519.25     10.67 o 
   0   8   3     1344.72     1244.26     22.44 o 
   1   8   3      469.26      516.13     11.93 o 
   2   8   3      859.48      993.39     21.61 o 
   3   8   3      277.40      270.71     13.10 o 
   4   8   3      281.51      358.31      8.21 o 
   5   8   3      145.66      149.98      6.02 o 
   6   8   3      225.52      232.69      6.07 o 
   7   8   3      860.05      896.21     15.27 o 
   8   8   3      499.47      581.77     11.28 o 
   9   8   3       99.34       80.81      4.56 o 
  10   8   3       47.43       44.36      3.63 o 
  11   8   3       21.51       19.69      4.26 o 
  12   8   3       19.59       13.43      3.93 o 
 -12   9   3       11.11        3.90      5.15 o 
 -11   9   3      162.21      140.90     13.29 o 
 -10   9   3      142.08      123.61     10.74 o 
  -9   9   3      265.71      300.04      8.18 o 
  -8   9   3      565.23      582.81     12.22 o 
  -7   9   3      759.82      752.01     14.42 o 
  -6   9   3      827.06      790.44     14.33 o 
  -5   9   3        0.07        2.91      1.91 o 
  -4   9   3      285.22      289.86      9.19 o 
  -3   9   3        9.45       10.84      1.49 o 
  -2   9   3      816.94      814.73     14.57 o 
  -1   9   3     1120.63     1201.37     19.81 o 
   0   9   3        9.30        6.26      1.16 o 
   1   9   3     1119.31     1188.93     22.00 o 
   2   9   3      811.81      826.92     17.15 o 
   3   9   3       10.10        6.90      1.27 o 
   4   9   3      303.00      303.89      8.75 o 
   5   9   3        0.29        2.71      1.59 o 
   6   9   3      797.87      753.49     13.69 o 
   7   9   3      742.21      771.39     13.14 o 
   8   9   3      597.24      635.16     12.00 o 
   9   9   3      268.86      293.62      8.71 o 
  10   9   3      136.63      131.71      5.84 o 
  11   9   3      163.23      162.72      9.87 o 
  12   9   3       10.38        0.92      2.70 o 
 -12  10   3       10.94       14.06      6.05 o 
 -11  10   3       44.77       40.90      7.63 o 
 -10  10   3        4.70        4.88      4.38 o 
  -9  10   3      591.38      580.00     14.51 o 
  -8  10   3      220.13      155.35      5.47 o 
  -7  10   3     1097.32     1089.11     18.50 o 
  -6  10   3       10.93       10.88      1.57 o 
  -5  10   3      865.85      842.82     15.84 o 
  -4  10   3      105.56       95.18      5.89 o 
  -3  10   3      398.33      392.19      7.52 o 
  -2  10   3      275.35      372.93      8.08 o 
  -1  10   3      734.81      704.89     13.78 o 
   0  10   3      289.52      319.80      6.69 o 
   1  10   3      745.04      678.41     21.40 o 
   2  10   3      272.68      381.51     11.19 o 
   3  10   3      380.82      379.84      8.85 o 
   4  10   3      107.47      105.74      4.06 o 
   5  10   3      905.30      877.81     16.90 o 
   6  10   3       12.09        9.90      1.34 o 
   7  10   3     1083.82      971.66     16.66 o 
   8  10   3      213.33      174.27      5.38 o 
   9  10   3      601.78      558.74     13.67 o 
  10  10   3        5.07        1.47      1.76 o 
  11  10   3       47.23       51.71      6.04 o 
  12  10   3       10.68       10.70      3.75 o 
 -12  11   3       37.41       51.68      9.33 o 
 -11  11   3       69.78      116.58     14.23 o 
 -10  11   3      104.33      108.09     10.11 o 
  -9  11   3      345.23      308.78     11.04 o 
  -8  11   3       88.07       94.50      4.23 o 
  -7  11   3       20.59       23.45      2.20 o 
  -6  11   3      144.16      144.38      4.43 o 
  -5  11   3      451.58      445.24      9.35 o 
  -4  11   3      131.26      113.89      5.35 o 
  -3  11   3       51.43       48.82      2.89 o 
  -2  11   3      642.15      559.84     20.81 o 
  -1  11   3      412.97      386.14      9.46 o 
   0  11   3       96.15      128.89      3.74 o 
   1  11   3      408.39      362.75     15.29 o 
   2  11   3      638.65      562.89     32.73 o 
   3  11   3       50.36       50.78      3.00 o 
   4  11   3      124.09      112.55      4.71 o 
   5  11   3      464.81      425.08      9.12 o 
   6  11   3      130.62      106.32      3.68 o 
   7  11   3       18.65        7.50      1.36 o 
   8  11   3       79.12       87.16      4.01 o 
   9  11   3      343.62      330.71      9.25 o 
  10  11   3       95.52      100.88      5.17 o 
  11  11   3       69.48       98.51      6.01 o 
 -12  12   3       95.26      124.46     12.43 o 
 -11  12   3       26.02       47.27      9.46 o 
 -10  12   3      292.40      308.26     22.48 o 
  -9  12   3      253.01      216.67     10.02 o 
  -8  12   3       76.25       56.69      3.67 o 
  -7  12   3      860.82      755.56     15.15 o 
  -6  12   3       22.23       21.97      2.04 o 
  -5  12   3      683.71      711.14     13.02 o 
  -4  12   3       94.27       83.36      5.16 o 
  -3  12   3      133.49      152.98      5.46 o 
  -2  12   3        9.76       21.13      1.91 o 
  -1  12   3     4004.89     4265.30     61.83 o 
   0  12   3       59.00       64.78      2.73 o 
   1  12   3     4063.33     4331.88     62.13 o 
   2  12   3       10.35       20.35      1.86 o 
   3  12   3      123.68      133.42      5.25 o 
   4  12   3      100.52       88.28      5.06 o 
   5  12   3      663.19      701.73     12.65 o 
   6  12   3       22.79       28.87      2.08 o 
   7  12   3      859.23      764.25     13.25 o 
   8  12   3       75.87       54.50      3.60 o 
   9  12   3      247.40      252.24      8.26 o 
  10  12   3      286.47      279.60      8.93 o 
  11  12   3       27.64       33.05      4.33 o 
 -12  13   3       65.14       77.98     10.90 o 
 -11  13   3      125.60       83.90     12.51 o 
 -10  13   3      299.24      327.27     17.95 o 
  -9  13   3       97.73      110.39      8.16 o 
  -8  13   3      296.90      271.09      7.93 o 
  -7  13   3      180.83      221.47      7.26 o 
  -6  13   3      624.21      622.53     14.20 o 
  -5  13   3      158.05      150.42      4.47 o 
  -4  13   3      159.51      167.71      4.92 o 
  -3  13   3      270.65      294.47      7.74 o 
  -2  13   3       45.03       45.13      2.89 o 
  -1  13   3       92.46       94.19      3.57 o 
   0  13   3        3.79        4.31      1.19 o 
   1  13   3       91.12       96.35      3.51 o 
   2  13   3       54.96       58.63      3.92 o 
   3  13   3      273.54      294.61      9.07 o 
   4  13   3      148.06      148.41      4.70 o 
   5  13   3      150.52      148.06      4.43 o 
   6  13   3      648.35      657.93     11.77 o 
   7  13   3      182.93      256.07      6.23 o 
   8  13   3      296.59      227.67      7.15 o 
   9  13   3       99.00      130.79      5.73 o 
  10  13   3      292.88      271.36      8.82 o 
  11  13   3      125.42      112.86      8.08 o 
 -12  14   3       17.88       42.29      7.99 o 
 -11  14   3       56.45       91.49     12.27 o 
 -10  14   3      134.19      125.39     12.77 o 
  -9  14   3       53.86       82.01      8.78 o 
  -8  14   3      509.36      550.00     13.32 o 
  -7  14   3      407.73      456.93     11.39 o 
  -6  14   3      185.23      180.37      6.12 o 
  -5  14   3       70.34       74.06      4.28 o 
  -4  14   3      183.32      162.22      4.86 o 
  -3  14   3      140.43      129.49      5.32 o 
  -2  14   3      172.72      158.75      5.29 o 
  -1  14   3      372.49      397.74      8.66 o 
   0  14   3      138.40      140.03      4.37 o 
   1  14   3      405.67      436.06      9.22 o 
   2  14   3      170.46      158.81      5.59 o 
   3  14   3      126.37      113.97      5.81 o 
   4  14   3      176.37      163.17      4.52 o 
   5  14   3       76.11       89.02      3.45 o 
   6  14   3      186.04      182.58      5.27 o 
   7  14   3      414.34      449.05     10.41 o 
   8  14   3      513.21      552.48     13.35 o 
   9  14   3       50.13       41.42      3.65 o 
  10  14   3      138.28      151.00      6.05 o 
  11  14   3       59.04       69.22      8.43 o 
 -12  15   3       44.25       43.05      7.68 o 
 -11  15   3       81.59       69.22     10.50 o 
 -10  15   3       12.81       12.11      5.26 o 
  -9  15   3      167.26      155.14      8.21 o 
  -8  15   3      335.49      364.62     12.32 o 
  -7  15   3      109.59      124.93      5.22 o 
  -6  15   3      195.33      243.23      7.17 o 
  -5  15   3      289.15      301.27      7.66 o 
  -4  15   3       77.82       61.86      2.73 o 
  -3  15   3       67.81       73.56      3.25 o 
  -2  15   3     1087.44     1120.52     23.31 o 
  -1  15   3      133.85      171.17     12.05 o 
   0  15   3      846.18      752.25     14.25 o 
   1  15   3      128.26      146.75      8.39 o 
   2  15   3     1035.13     1063.53     24.90 o 
   3  15   3       71.75       85.58      3.01 o 
   4  15   3       81.02       79.30      3.35 o 
   5  15   3      290.21      281.86      6.95 o 
   6  15   3      196.23      219.77      6.33 o 
   7  15   3      111.45      107.47      4.71 o 
   8  15   3      328.14      358.89      9.91 o 
   9  15   3      166.50      173.18      6.65 o 
  10  15   3       14.12       11.18      2.47 o 
  11  15   3       82.60       57.43      7.89 o 
 -11  16   3        1.87        5.20      4.91 o 
 -10  16   3      131.98      140.05     11.82 o 
  -9  16   3      220.97      225.39     10.45 o 
  -8  16   3      383.20      332.19     12.59 o 
  -7  16   3      507.98      530.10     12.77 o 
  -6  16   3       57.34       70.33      3.80 o 
  -5  16   3      262.90      285.73      7.02 o 
  -4  16   3       11.82       12.11      1.52 o 
  -3  16   3      218.79      242.10      5.75 o 
  -2  16   3      687.57      726.36     12.89 o 
  -1  16   3      319.17      315.04      8.61 o 
   0  16   3      256.03      237.57      7.19 o 
   1  16   3      296.67      275.42      8.65 o 
   2  16   3      669.58      606.18     13.27 o 
   3  16   3      217.10      258.08      6.00 o 
   4  16   3       10.76       17.74      1.74 o 
   5  16   3      273.39      315.19      7.32 o 
   6  16   3       58.09       61.71      3.33 o 
   7  16   3      502.33      517.91     12.68 o 
   8  16   3      378.88      343.37      9.53 o 
   9  16   3      222.52      211.11      7.58 o 
  10  16   3      134.55      101.26      6.45 o 
  11  16   3        2.51        3.39      3.36 o 
 -11  17   3       59.69       89.86     11.78 o 
 -10  17   3       40.31       48.69      9.80 o 
  -9  17   3       44.90       31.02      6.96 o 
  -8  17   3       62.87       62.17      8.76 o 
  -7  17   3       58.46       56.88      4.23 o 
  -6  17   3       56.79       66.17      3.74 o 
  -5  17   3      203.69      162.57      5.03 o 
  -4  17   3      199.53      192.32      4.97 o 
  -3  17   3      349.38      336.26      7.36 o 
  -2  17   3     2348.79     2348.41     35.40 o 
  -1  17   3       56.40       56.29      2.63 o 
   0  17   3        9.11       11.35      1.28 o 
   1  17   3       57.10       66.44      2.64 o 
   2  17   3     2383.53     2322.05     38.50 o 
   3  17   3      364.64      363.05      7.74 o 
   4  17   3      190.01      168.72      5.00 o 
   5  17   3      202.41      187.46      5.43 o 
   6  17   3       54.31       61.89      3.66 o 
   7  17   3       57.37       48.11      3.35 o 
   8  17   3       62.74       44.93      3.65 o 
   9  17   3       43.29       27.89      3.10 o 
  10  17   3       38.67       52.03      5.64 o 
  11  17   3       60.19      103.99      9.48 o 
 -11  18   3       15.97       11.56      5.21 o 
 -10  18   3       26.53       20.79      6.84 o 
  -9  18   3       29.40       29.34      8.28 o 
  -8  18   3      139.55      149.20      8.26 o 
  -7  18   3      619.87      546.45     15.76 o 
  -6  18   3      133.41      131.37      5.41 o 
  -5  18   3      372.30      406.48      8.86 o 
  -4  18   3      758.34      817.03     14.49 o 
  -3  18   3      448.04      412.62      8.48 o 
  -2  18   3      559.54      541.82     10.31 o 
  -1  18   3      723.11      734.04     12.39 o 
   0  18   3       30.40       31.44      2.13 o 
   1  18   3      751.49      746.29     12.86 o 
   2  18   3      561.20      521.95     10.70 o 
   3  18   3      481.78      406.19      8.76 o 
   4  18   3      745.11      791.60     15.23 o 
   5  18   3      359.56      383.01      9.25 o 
   6  18   3      136.82      133.34      5.25 o 
   7  18   3      628.58      526.14     12.83 o 
   8  18   3      140.77      140.23      5.72 o 
   9  18   3       26.94       26.77      3.02 o 
  10  18   3       24.07       26.35      6.11 o 
  11  18   3       16.51       12.94      4.17 o 
 -11  19   3        0.62        2.24      4.24 o 
 -10  19   3      134.63       98.59     12.80 o 
  -9  19   3       15.99       14.48      5.56 o 
  -8  19   3       41.89       44.40      4.89 o 
  -7  19   3      206.12      224.06      9.51 o 
  -6  19   3      129.32      110.32      5.96 o 
  -5  19   3      224.89      187.58      5.39 o 
  -4  19   3       32.59       34.75      2.33 o 
  -3  19   3      654.33      705.58     12.85 o 
  -2  19   3      128.03      103.92      3.70 o 
  -1  19   3       49.00       31.99      2.08 o 
   0  19   3     2782.80     2823.99     44.48 o 
   1  19   3       62.35       45.40      2.35 o 
   2  19   3      122.20       96.68      3.57 o 
   3  19   3      642.97      690.77     14.07 o 
   4  19   3       37.87       33.08      2.51 o 
   5  19   3      232.46      182.04      6.20 o 
   6  19   3      133.60      120.85      4.95 o 
   7  19   3      203.93      190.36      6.93 o 
   8  19   3       45.22       46.07      3.84 o 
   9  19   3       17.71       21.83      2.79 o 
  10  19   3      136.90      133.52     11.61 o 
  11  19   3        0.40       -0.44      2.80 o 
 -10  20   3       12.81       32.80      7.55 o 
  -9  20   3       22.64       13.44      5.39 o 
  -8  20   3       15.26       26.83      4.53 o 
  -7  20   3       31.22       18.79      3.52 o 
  -6  20   3       44.96       42.28      3.90 o 
  -5  20   3       21.07       39.10      2.83 o 
  -4  20   3        2.92        4.05      1.35 o 
  -3  20   3       16.07       18.37      4.08 o 
  -2  20   3     1176.38     1078.37     18.57 o 
  -1  20   3      271.19      266.30      6.46 o 
   0  20   3      297.96      311.82      7.29 o 
   1  20   3      235.18      234.49      5.76 o 
   2  20   3     1230.76     1142.95     20.11 o 
   3  20   3       12.54       29.45      2.30 o 
   4  20   3        3.16        0.86      1.26 o 
   5  20   3       22.08       31.26      2.99 o 
   6  20   3       40.48       38.27      3.26 o 
   7  20   3       33.08       23.23      3.28 o 
   8  20   3       17.58       25.06      2.98 o 
   9  20   3       24.40       17.18      2.78 o 
  10  20   3       14.60       32.93      6.43 o 
  11  20   3       25.21       40.86      5.95 o 
 -10  21   3        2.68       -0.33      4.46 o 
  -9  21   3      100.06       91.11     11.96 o 
  -8  21   3      190.72      219.00     10.23 o 
  -7  21   3      132.72      124.99      7.86 o 
  -6  21   3      270.58      266.71     11.55 o 
  -5  21   3      303.63      330.49     10.33 o 
  -4  21   3      251.41      233.30      7.13 o 
  -3  21   3      509.33      602.97     11.25 o 
  -2  21   3      185.34      153.54      4.46 o 
  -1  21   3      192.88      190.86      5.62 o 
   0  21   3     1531.94     1634.35     28.50 o 
   1  21   3      198.51      193.49      5.21 o 
   2  21   3      165.33      138.00      4.84 o 
   3  21   3      482.74      510.95     12.72 o 
   4  21   3      243.49      212.19      7.34 o 
   5  21   3      285.49      306.11      9.48 o 
   6  21   3      269.47      251.42      8.26 o 
   7  21   3      138.51      142.51      6.79 o 
   8  21   3      194.10      218.75      8.39 o 
   9  21   3       96.53       66.87      9.80 o 
  10  21   3        3.87        2.94      3.53 o 
  11  21   3       21.62       14.81      3.81 o 
 -10  22   3        8.51       11.95      5.65 o 
  -9  22   3       59.01       84.47     11.45 o 
  -8  22   3      127.50      139.20     11.67 o 
  -7  22   3        0.48        3.32      2.28 o 
  -6  22   3      114.13       92.57      6.78 o 
  -5  22   3      130.44      126.61      6.96 o 
  -4  22   3       38.06       29.89      2.78 o 
  -3  22   3      735.99      762.52     16.69 o 
  -2  22   3       35.85       58.38      3.22 o 
  -1  22   3      819.59      912.76     17.22 o 
   0  22   3     1088.42     1055.06     19.65 o 
   1  22   3      790.89      856.50     16.94 o 
   3  22   3      733.79      783.09     18.63 o 
   4  22   3       44.69       37.67      3.18 o 
   5  22   3      129.23      145.63      5.79 o 
   6  22   3      112.00      116.00      4.99 o 
   7  22   3        0.45        3.74      2.24 o 
   8  22   3      122.40      108.86      5.24 o 
   9  22   3       58.53       81.98     10.45 o 
  10  22   3        7.46        4.28      3.56 o 
  11  22   3       25.38       19.86      3.94 o 
  -9  23   3      248.41      300.83     20.43 o 
  -8  23   3      112.52       92.45     12.34 o 
  -7  23   3       62.32       55.54      4.98 o 
  -6  23   3       15.02       24.57      3.73 o 
  -5  23   3      122.44      120.43      6.95 o 
  -4  23   3      130.54      109.13      4.90 o 
  -3  23   3      141.94      134.09      5.22 o 
  -2  23   3     1871.27     1940.21     34.24 o 
  -1  23   3       88.27       71.60      4.25 o 
   0  23   3      874.38      954.36     21.75 o 
   1  23   3       74.17       77.54      4.01 o 
   2  23   3     1925.50     1972.39     42.06 o 
   3  23   3      143.14       99.80      4.94 o 
   4  23   3      131.12      121.96      5.21 o 
   5  23   3      115.62      118.69      5.24 o 
   6  23   3       15.39       23.90      3.30 o 
   7  23   3       60.47       48.46      4.37 o 
   8  23   3      109.72       92.23      4.78 o 
   9  23   3      252.64      338.72     20.78 o 
  10  23   3       34.27       37.89      6.13 o 
  11  23   3       16.70       28.04      4.07 o 
  -9  24   3       28.01       20.41      6.73 o 
  -8  24   3       69.81       93.18     12.00 o 
  -7  24   3       43.63       31.85      4.03 o 
  -6  24   3      144.87      135.94      7.81 o 
  -5  24   3      141.27      138.25      7.38 o 
  -4  24   3      182.04      137.94      7.58 o 
  -3  24   3      480.00      476.19     13.71 o 
  -2  24   3       79.50       75.82      4.23 o 
  -1  24   3      703.99      660.14     16.61 o 
   0  24   3       52.42       51.44      3.73 o 
   1  24   3      667.42      671.49     15.55 o 
   2  24   3       78.36       72.16      4.53 o 
   3  24   3      487.37      466.42     12.74 o 
   4  24   3      205.96      175.44      6.32 o 
   5  24   3      144.69      135.34      5.55 o 
   6  24   3      144.17      142.76      7.07 o 
   7  24   3       42.32       20.57      3.12 o 
   8  24   3       70.38       80.47      9.81 o 
   9  24   3       27.48       36.56      6.66 o 
  10  24   3        3.17       13.67      3.94 o 
  -8  25   3        2.87        9.34      5.80 o 
  -7  25   3       74.24       86.17      9.92 o 
  -6  25   3      268.47      251.45     10.99 o 
  -5  25   3       49.81       48.95      5.10 o 
  -4  25   3       13.88        5.12      2.70 o 
  -3  25   3      579.79      528.58     15.94 o 
  -2  25   3      134.09      142.29      6.45 o 
  -1  25   3      391.99      368.79     10.97 o 
   0  25   3        6.57        9.05      2.31 o 
   1  25   3      398.33      387.43      9.93 o 
   2  25   3      141.94      118.74      5.32 o 
   3  25   3      580.96      505.27     13.66 o 
   4  25   3       14.55       10.49      2.09 o 
   5  25   3       56.53       32.38      3.68 o 
   6  25   3      270.00      254.84     11.85 o 
   7  25   3       67.21       84.13      5.23 o 
   8  25   3        3.22        4.53      4.11 o 
   9  25   3       21.35       19.77      5.04 o 
  10  25   3      207.55      171.69     11.12 o 
  -6  26   3       17.07       10.34      3.21 o 
  -5  26   3      332.82      352.92     14.59 o 
  -4  26   3      113.31      100.83     10.70 o 
  -3  26   3      170.11      167.80     10.58 o 
  -2  26   3       28.13       14.74      3.66 o 
  -1  26   3      770.80      733.29     20.73 o 
   0  26   3        8.37       12.37      2.20 o 
   1  26   3      742.32      727.64     18.10 o 
   2  26   3       36.56       29.27      2.88 o 
   3  26   3      161.09      153.52      6.01 o 
   4  26   3       98.19       99.36      4.79 o 
   5  26   3      321.39      318.86     11.17 o 
   6  26   3       20.15        9.52      2.45 o 
   7  26   3       17.47       24.63      4.16 o 
   8  26   3      100.12       63.23      8.69 o 
   9  26   3       44.11       62.13      7.49 o 
  10  26   3        1.23        1.59      2.36 o 
  -5  27   3        2.82        1.39      2.32 o 
  -4  27   3       26.54       21.91      3.89 o 
  -3  27   3       24.88       29.95      4.19 o 
  -2  27   3      158.13      144.01      9.59 o 
  -1  27   3       44.14       32.96      3.40 o 
   0  27   3      839.44      959.69     22.83 o 
   1  27   3       40.82       38.28      3.21 o 
   2  27   3      155.65      158.63      6.06 o 
   3  27   3       24.82       23.02      2.58 o 
   4  27   3       27.09       37.30      3.83 o 
   5  27   3        1.16        3.34      2.04 o 
   6  27   3       43.89       38.50      4.31 o 
   7  27   3       60.89       81.73      9.56 o 
   8  27   3      110.04      129.40     11.01 o 
   9  27   3       26.24       44.65      5.99 o 
  -5  28   3       35.62       56.08     14.28 o 
  -4  28   3      208.37      191.66      9.95 o 
  -3  28   3      114.81       79.40      6.57 o 
  -2  28   3      190.42      214.52     10.17 o 
  -1  28   3      582.40      573.37     20.90 o 
   0  28   3       31.79       38.45      3.88 o 
   1  28   3      579.11      629.70     17.82 o 
   2  28   3      174.84      185.77      8.03 o 
   3  28   3      122.59      108.74      5.93 o 
   4  28   3      194.53      196.46      8.05 o 
   5  28   3       31.87       23.36      3.20 o 
   6  28   3       83.21       66.68      9.37 o 
   7  28   3       17.16       14.78      5.05 o 
   8  28   3        2.19        0.23      3.18 o 
   9  28   3      111.66      132.47      9.30 o 
  -4  29   3       79.01       61.18      5.55 o 
  -3  29   3       83.50       64.82      5.89 o 
  -2  29   3       14.37       15.61      3.38 o 
  -1  29   3      102.23       94.67      5.58 o 
   0  29   3        6.93        0.21      1.90 o 
   1  29   3      103.42       92.89      5.63 o 
   2  29   3       16.17       16.13      2.86 o 
   3  29   3       92.74       99.11      5.63 o 
   4  29   3       87.53       68.44      4.79 o 
   5  29   3      226.91      227.93     14.35 o 
   6  29   3        2.70        8.32      4.14 o 
   7  29   3       32.10       46.81      7.07 o 
   8  29   3        2.96        3.44      3.28 o 
  -3  30   3       97.49      103.11      7.15 o 
  -2  30   3       67.96       57.72      5.29 o 
  -1  30   3      116.91      108.05      6.10 o 
   0  30   3       76.53       96.96      5.68 o 
   1  30   3      122.59      129.67      7.07 o 
   2  30   3       63.23       46.42      4.26 o 
   3  30   3       99.13      109.21      6.03 o 
   4  30   3      124.69       95.97      6.87 o 
   5  30   3       80.08       69.51      9.34 o 
   6  30   3       15.63       17.75      5.13 o 
   7  30   3       22.01        8.95      3.87 o 
   8  30   3       22.23       20.55      4.31 o 
  -2  31   3      290.45      299.28     17.02 o 
  -1  31   3       69.62       53.48      4.60 o 
   0  31   3        6.69        3.98      2.06 o 
   1  31   3       67.24       41.57      4.06 o 
   2  31   3      278.96      287.88     11.56 o 
   3  31   3       49.47       66.92      5.80 o 
   4  31   3       84.08       94.13     10.00 o 
   5  31   3        9.56       12.88      4.75 o 
   6  31   3       65.69       66.25      7.61 o 
   7  31   3       64.50       62.49      6.66 o 
  -3  32   3       61.46       68.05      7.54 o 
  -2  32   3       46.00       52.51      7.31 o 
  -1  32   3       38.09       35.69      6.36 o 
   0  32   3       88.14       79.14      5.85 o 
   1  32   3       35.85       25.87      3.85 o 
   2  32   3       47.85       38.18      7.19 o 
   3  32   3       65.45       67.37      8.95 o 
   4  32   3      167.82      163.31     12.75 o 
   5  32   3        4.92        8.14      3.95 o 
   6  32   3        6.49        9.94      3.65 o 
   7  32   3       15.86       20.02      3.98 o 
  -4  33   3       18.97       14.60      3.98 o 
  -3  33   3      173.47      195.11     12.92 o 
  -2  33   3       71.14       82.06      8.34 o 
  -1  33   3       23.53       26.61      5.63 o 
   0  33   3       65.05       53.42      7.61 o 
   1  33   3       23.92       31.15      6.06 o 
   2  33   3       71.07       80.30      8.79 o 
   3  33   3      176.58      176.93     13.63 o 
   4  33   3       19.65       24.19      5.25 o 
   5  33   3       32.15       30.70      5.30 o 
   6  33   3       12.09       13.22      3.58 o 
  -5  34   3       11.94       17.79      3.45 o 
  -4  34   3      105.44      108.17      8.26 o 
  -3  34   3       89.91       92.98      8.00 o 
  -2  34   3        2.18        5.47      3.43 o 
  -1  34   3        9.91        7.08      3.73 o 
   0  34   3       16.53       24.36      5.31 o 
   1  34   3        8.91        4.34      3.60 o 
   2  34   3        2.05        0.89      3.39 o 
   3  34   3       91.38       88.62      8.65 o 
   4  34   3      105.87      108.53      9.08 o 
   5  34   3       11.96       14.32      3.67 o 
  -4  35   3       11.60       15.74      3.46 o 
  -3  35   3      124.04      161.16     10.75 o 
  -2  35   3        7.20        6.20      3.21 o 
  -1  35   3      137.26      151.30     10.75 o 
   0  35   3       28.71       19.14      4.58 o 
   1  35   3      134.04      135.83     10.70 o 
   2  35   3        6.99        3.99      3.30 o 
   3  35   3      124.28      165.52     11.35 o 
   4  35   3       10.21       17.46      3.83 o 
  -3  36   3       14.46       26.61      4.03 o 
  -2  36   3        4.48       13.97      3.44 o 
  -1  36   3       67.66       83.74      7.36 o 
   0  36   3        4.64       11.86      3.71 o 
   1  36   3       65.37       87.35      7.65 o 
   2  36   3        3.97       11.13      3.49 o 
   3  36   3       15.53       10.97      3.24 o 
   0   0   4      240.98      272.22     17.60 o 
   1   0   4       44.46       72.57      6.20 o 
   2   0   4       27.49       47.39      2.67 o 
   3   0   4       15.35        5.82      1.75 o 
   4   0   4       15.91       40.53      3.05 o 
   5   0   4        1.02        4.27      1.24 o 
   6   0   4       93.34       91.46      3.72 o 
   7   0   4        3.81       12.09      1.82 o 
   8   0   4      140.33      118.42      4.79 o 
   9   0   4       91.60      152.24      5.60 o 
  10   0   4       81.82       93.47      4.34 o 
  11   0   4       19.76       46.38      5.71 o 
 -11   1   4       67.27       54.00      4.77 o 
 -10   1   4       29.29       20.33      2.76 o 
  -9   1   4        0.59        1.70      1.44 o 
  -8   1   4      286.59      251.09      7.14 o 
  -7   1   4     1598.40     1542.53     26.38 o 
  -6   1   4        1.60        9.64      1.57 o 
  -5   1   4      281.67      263.97      6.38 o 
  -4   1   4       88.11       81.06      4.06 o 
  -3   1   4      151.85      149.00      5.29 o 
  -2   1   4       98.18      116.61      4.13 o 
  -1   1   4      259.97      258.17      9.93 o 
   0   1   4      187.35      181.65      9.91 o 
   1   1   4      244.38      249.07     14.28 o 
   2   1   4       99.68      116.75      8.42 o 
   3   1   4      155.43      142.99      5.79 o 
   4   1   4       94.37       89.90      4.42 o 
   5   1   4      283.90      268.80      6.75 o 
   6   1   4        1.21        5.62      1.42 o 
   7   1   4     1594.55     1534.73     26.70 o 
   8   1   4      289.06      265.93      7.32 o 
   9   1   4        0.39        2.42      1.58 o 
  10   1   4       29.95       20.21      2.33 o 
  11   1   4       69.38       68.28      5.05 o 
  12   1   4        3.80        2.26      2.48 o 
 -11   2   4        0.79       10.85      2.50 o 
 -10   2   4        8.77        8.59      1.73 o 
  -9   2   4      141.70      183.48      5.87 o 
  -8   2   4      213.29      242.88      6.82 o 
  -7   2   4      233.89      179.32      5.59 o 
  -6   2   4       44.20       69.60      3.19 o 
  -5   2   4      718.26      742.08     14.00 o 
  -4   2   4       30.51       43.00      3.16 o 
  -3   2   4      279.62      256.76      7.75 o 
  -2   2   4      306.46      303.73     11.18 o 
  -1   2   4      212.58      170.55      6.80 o 
   0   2   4      102.42       65.78      6.60 o 
   1   2   4      213.23      163.88     11.34 o 
   2   2   4      293.42      273.31     13.28 o 
   3   2   4      284.40      232.12      7.96 o 
   4   2   4       32.53       26.12      2.21 o 
   5   2   4      708.61      782.55     15.12 o 
   6   2   4       42.21       49.00      2.98 o 
   7   2   4      242.16      201.11      6.00 o 
   8   2   4      209.54      215.63      6.61 o 
   9   2   4      138.15      183.67      6.23 o 
  10   2   4        9.22        8.19      1.79 o 
  11   2   4        0.77        4.51      2.13 o 
  12   2   4       25.67       26.05      4.55 o 
 -11   3   4       35.87       49.55      4.11 o 
 -10   3   4       40.28       76.71      3.71 o 
  -9   3   4       99.20      109.18      4.43 o 
  -8   3   4      222.98      253.50      7.24 o 
  -7   3   4      510.19      549.03     11.16 o 
  -6   3   4      114.12      102.34      3.94 o 
  -5   3   4      271.86      297.05      6.92 o 
  -4   3   4      482.77      404.59      9.56 o 
  -3   3   4      109.77      110.59      5.51 o 
  -2   3   4       90.80       73.19      3.52 o 
  -1   3   4     1358.15     1292.71     49.55 o 
   0   3   4      559.62      431.27     20.27 o 
   1   3   4     1359.62     1314.40     46.78 o 
   2   3   4       91.06       72.78     10.66 o 
   3   3   4      116.71      113.97      4.99 o 
   4   3   4      486.91      416.07      9.76 o 
   5   3   4      267.00      292.61      7.27 o 
   6   3   4      120.42      107.84      3.95 o 
   7   3   4      502.57      491.61     11.47 o 
   8   3   4      217.19      248.88      7.09 o 
   9   3   4       95.32       77.66      4.16 o 
  10   3   4       39.00       77.93      3.97 o 
  11   3   4       37.54       38.82      4.39 o 
  12   3   4       16.66       19.72      4.05 o 
 -11   4   4       40.37       29.46      3.30 o 
 -10   4   4       29.75       32.12      2.64 o 
  -9   4   4        7.06       14.90      2.16 o 
  -8   4   4       28.02       47.00      3.14 o 
  -7   4   4      926.52      879.80     16.06 o 
  -6   4   4      197.57      231.69      6.15 o 
  -5   4   4       34.50       21.84      2.04 o 
  -4   4   4       27.75       23.74      1.88 o 
  -3   4   4      183.92      174.88      7.85 o 
  -2   4   4      105.42      122.64      5.17 o 
  -1   4   4      641.56      592.90     23.23 o 
   0   4   4      345.59      329.60     14.18 o 
   1   4   4      627.47      578.60     25.33 o 
   2   4   4       94.93      104.41     13.14 o 
   3   4   4      169.15      186.68      7.12 o 
   4   4   4       31.85       28.63      2.49 o 
   5   4   4       39.15       43.10      2.41 o 
   6   4   4      190.10      192.78      5.59 o 
   7   4   4      939.45      898.43     17.65 o 
   8   4   4       25.79       25.31      2.52 o 
   9   4   4        6.73       18.92      2.39 o 
  10   4   4       28.57       32.89      2.84 o 
  11   4   4       42.26       31.48      3.95 o 
  12   4   4       60.24       61.98      6.20 o 
 -11   5   4      122.74      106.44      5.65 o 
 -10   5   4       21.16       33.54      2.63 o 
  -9   5   4      359.00      360.30      9.33 o 
  -8   5   4      167.58      169.35      5.53 o 
  -7   5   4     1379.27     1462.94     27.45 o 
  -6   5   4       63.17       61.49      3.16 o 
  -5   5   4      217.17      239.31      6.09 o 
  -4   5   4      323.42      282.67      7.05 o 
  -3   5   4      196.89      197.23      8.37 o 
  -2   5   4      108.05      129.43      4.88 o 
  -1   5   4       99.76       97.25      5.52 o 
   0   5   4       94.32       93.27      7.96 o 
   1   5   4      111.40       92.19     12.11 o 
   2   5   4       96.64      100.16      6.78 o 
   3   5   4      211.37      189.66      7.30 o 
   4   5   4      334.01      265.04      7.24 o 
   5   5   4      205.54      210.14      5.58 o 
   6   5   4       57.73       56.11      3.02 o 
   7   5   4     1386.50     1481.12     29.15 o 
   8   5   4      161.49      161.46      5.55 o 
   9   5   4      362.37      408.37     10.21 o 
  10   5   4       20.49       19.72      2.35 o 
  11   5   4      118.84      112.58      6.76 o 
  12   5   4        0.33        2.86      2.50 o 
 -11   6   4       69.72       50.48      5.09 o 
 -10   6   4      114.86      115.66      4.51 o 
  -9   6   4      166.10      135.91      5.15 o 
  -8   6   4      597.80      533.22     12.45 o 
  -7   6   4       83.57       69.95      3.48 o 
  -6   6   4      256.69      204.00      5.87 o 
  -5   6   4      613.38      645.48     14.69 o 
  -4   6   4      212.16      228.34      6.07 o 
  -3   6   4      325.01      324.37     14.49 o 
  -2   6   4        3.56        4.66      1.53 o 
  -1   6   4      436.25      425.39     14.05 o 
   0   6   4      201.11      233.83     11.40 o 
   1   6   4      406.74      407.93     25.27 o 
   2   6   4        2.14        2.95      2.05 o 
   3   6   4      349.15      361.87     11.28 o 
   4   6   4      197.07      244.51      5.98 o 
   5   6   4      607.37      565.59     12.47 o 
   6   6   4      267.61      235.76      6.03 o 
   7   6   4       83.29       53.29      3.34 o 
   8   6   4      610.96      584.44     12.52 o 
   9   6   4      171.74      141.64      5.35 o 
  10   6   4      113.28      105.87      4.66 o 
  11   6   4       69.38       45.08      4.70 o 
  12   6   4       23.14       30.83      4.81 o 
 -11   7   4        4.03        6.88      5.33 o 
 -10   7   4      150.06      154.53      5.28 o 
  -9   7   4      398.73      441.22     10.87 o 
  -8   7   4      157.91      155.69      5.35 o 
  -7   7   4      133.25      120.69      4.71 o 
  -6   7   4       55.72       63.64      3.19 o 
  -5   7   4       89.12      106.30      4.11 o 
  -4   7   4       95.35       79.97      3.81 o 
  -3   7   4      687.61      673.22     15.78 o 
  -2   7   4       54.69       41.97      4.12 o 
  -1   7   4       67.76       67.35      4.93 o 
   0   7   4     1096.87      957.59     26.85 o 
   1   7   4       64.86       91.75      5.26 o 
   2   7   4       65.69       62.93      4.99 o 
   3   7   4      692.87      620.41     16.00 o 
   4   7   4      109.98      102.40      3.60 o 
   5   7   4       84.95      106.83      3.44 o 
   6   7   4       49.17       43.96      2.82 o 
   7   7   4      137.08      110.60      4.49 o 
   8   7   4      151.28      135.66      5.09 o 
   9   7   4      392.50      411.67     10.72 o 
  10   7   4      152.96      156.95      5.53 o 
  11   7   4        4.68        6.44      2.33 o 
  12   7   4       48.30       47.50      5.47 o 
 -11   8   4       24.87       27.75      7.34 o 
 -10   8   4       40.65       40.84      3.26 o 
  -9   8   4      228.71      301.58      8.45 o 
  -8   8   4       49.83       43.78      3.11 o 
  -7   8   4      113.68      132.83      5.41 o 
  -6   8   4      147.58      119.17      4.31 o 
  -5   8   4       35.67       38.75      2.56 o 
  -4   8   4     1262.97     1098.35     22.20 o 
  -3   8   4      297.56      267.72      7.74 o 
  -2   8   4      270.27      269.98      8.23 o 
  -1   8   4      455.84      394.80     16.17 o 
   0   8   4      108.71      143.45      6.69 o 
   1   8   4      425.44      322.11     19.36 o 
   2   8   4      254.65      289.29      9.18 o 
   3   8   4      328.76      313.34      8.61 o 
   4   8   4     1284.64     1068.01     20.86 o 
   5   8   4       35.58       39.14      2.29 o 
   6   8   4      156.98      105.74      3.59 o 
   7   8   4      113.06      157.54      5.22 o 
   8   8   4       53.01       24.10      2.49 o 
   9   8   4      227.64      296.09      8.40 o 
  10   8   4       41.81       34.72      3.29 o 
  11   8   4       23.58       21.94      3.41 o 
  12   8   4        9.41       10.38      3.23 o 
 -11   9   4       54.91       41.70      8.63 o 
 -10   9   4      121.20      147.23      5.79 o 
  -9   9   4       16.58       12.24      2.02 o 
  -8   9   4       89.25       87.88      4.33 o 
  -7   9   4      675.51      746.81     14.85 o 
  -6   9   4      404.59      351.75      8.55 o 
  -5   9   4      140.07      152.86      4.69 o 
  -4   9   4      798.77      863.36     17.13 o 
  -3   9   4       34.46       37.42      3.66 o 
  -2   9   4      370.18      342.60      8.42 o 
  -1   9   4      515.34      510.74     13.27 o 
   0   9   4      709.77      553.25     17.49 o 
   1   9   4      533.47      481.77     18.44 o 
   2   9   4      409.25      401.94     10.03 o 
   3   9   4       35.72       56.32      3.16 o 
   4   9   4      753.84      830.37     16.83 o 
   5   9   4      134.65      132.60      4.53 o 
   6   9   4      423.18      378.83      7.81 o 
   7   9   4      667.38      736.00     14.01 o 
   8   9   4       96.21      121.42      4.61 o 
   9   9   4       17.52       18.47      2.23 o 
  10   9   4      120.74      143.43      5.85 o 
  11   9   4       56.99       60.85      4.94 o 
 -11  10   4      145.04      119.94     12.20 o 
 -10  10   4       29.52       21.96      2.73 o 
  -9  10   4      319.44      230.79      8.20 o 
  -8  10   4      236.67      222.73      7.02 o 
  -7  10   4       66.08       68.42      3.44 o 
  -6  10   4       58.72       65.97      3.25 o 
  -5  10   4       26.17       33.77      2.33 o 
  -4  10   4      118.94      117.66      4.41 o 
  -3  10   4       93.18       94.51      3.46 o 
  -2  10   4      198.18      192.87      5.76 o 
  -1  10   4       34.25       34.32      2.75 o 
   0  10   4      228.24      194.83      6.79 o 
   1  10   4       43.73       49.75      2.71 o 
   2  10   4      183.38      218.01     10.05 o 
   3  10   4       75.25       78.15      3.36 o 
   4  10   4      131.60      107.14      3.76 o 
   5  10   4       22.69       23.87      2.08 o 
   6  10   4       53.26       71.27      3.30 o 
   7  10   4       63.14       63.18      3.14 o 
   8  10   4      233.72      234.72      6.79 o 
   9  10   4      313.76      251.49      7.05 o 
  10  10   4       29.75       16.40      2.60 o 
  11  10   4      144.03      121.31      7.05 o 
  12  10   4       11.72       21.23      4.00 o 
 -11  11   4       29.52       25.43      6.79 o 
 -10  11   4       14.80        5.69      1.77 o 
  -9  11   4      122.70      171.64      6.45 o 
  -8  11   4      380.91      352.15     10.57 o 
  -7  11   4      114.79      131.67      4.66 o 
  -6  11   4       26.65       32.86      2.47 o 
  -5  11   4      248.39      220.24      5.97 o 
  -4  11   4      182.15      197.53      5.86 o 
  -3  11   4      362.93      340.17      8.07 o 
  -2  11   4      608.91      547.35     11.46 o 
  -1  11   4      216.11      190.73      5.75 o 
   0  11   4       69.33       41.97      3.22 o 
   1  11   4      215.13      166.39      5.90 o 
   2  11   4      575.34      491.15     11.72 o 
   3  11   4      345.94      380.55      8.23 o 
   4  11   4      170.93      175.40      5.20 o 
   5  11   4      261.49      223.11      6.25 o 
   6  11   4       27.13       26.17      2.35 o 
   7  11   4      111.41      101.76      4.15 o 
   8  11   4      379.08      336.43      8.32 o 
   9  11   4      120.66      126.79      5.54 o 
  10  11   4       14.34        4.95      2.20 o 
  11  11   4       28.49       29.20      3.79 o 
 -11  12   4       51.57       51.26      8.89 o 
 -10  12   4      123.27      111.66      7.69 o 
  -9  12   4      279.94      277.22      9.21 o 
  -8  12   4       36.66       31.70      3.13 o 
  -7  12   4      222.06      216.91      7.13 o 
  -6  12   4      129.78      113.97      4.40 o 
  -5  12   4      311.92      262.08      7.59 o 
  -4  12   4      804.33      782.61     15.43 o 
  -3  12   4      767.40      646.26     13.09 o 
  -2  12   4      973.88     1021.74     16.65 o 
  -1  12   4      521.55      520.72     10.82 o 
   0  12   4      110.46      121.58      4.06 o 
   1  12   4      468.17      445.03     10.06 o 
   2  12   4      985.19      922.99     18.78 o 
   3  12   4      797.64      692.16     13.82 o 
   4  12   4      780.63      808.68     16.34 o 
   5  12   4      310.69      280.20      7.32 o 
   6  12   4      136.29       99.10      4.17 o 
   7  12   4      216.76      195.48      5.90 o 
   8  12   4       37.32       32.03      2.53 o 
   9  12   4      281.44      311.61      9.06 o 
  10  12   4      125.84      147.02      7.06 o 
  11  12   4       51.59       30.65      3.86 o 
 -11  13   4        1.63        0.36      4.22 o 
 -10  13   4      347.47      420.29     17.38 o 
  -9  13   4      195.27      183.18      6.90 o 
  -8  13   4       44.01       48.16      3.66 o 
  -7  13   4       13.05       17.86      2.50 o 
  -6  13   4      175.76      211.39      6.59 o 
  -5  13   4       40.77       46.96      3.16 o 
  -4  13   4      619.57      515.06     11.24 o 
  -3  13   4       80.91       84.53      3.60 o 
  -2  13   4      795.70      680.86     12.15 o 
  -1  13   4      146.03      164.20     19.03 o 
   0  13   4      335.80      237.29      6.37 o 
   1  13   4      141.25      116.15      3.41 o 
   2  13   4      807.48      682.55     13.89 o 
   3  13   4       88.30       86.68      3.80 o 
   4  13   4      651.33      532.52     11.65 o 
   5  13   4       38.67       59.52      3.19 o 
   6  13   4      164.52      187.89      6.06 o 
   7  13   4       13.79       18.68      2.07 o 
   8  13   4       47.20       53.00      3.16 o 
   9  13   4      196.89      183.12      7.43 o 
  10  13   4      346.70      443.83     19.21 o 
  11  13   4        1.97        4.37      2.18 o 
 -11  14   4       22.32       29.65      6.97 o 
 -10  14   4       14.59       11.38      4.06 o 
  -9  14   4      187.06      221.80      7.50 o 
  -8  14   4      186.57      196.26      6.89 o 
  -7  14   4       45.38       42.92      3.52 o 
  -6  14   4      194.75      188.66      6.35 o 
  -5  14   4      600.84      520.42     12.49 o 
  -4  14   4      156.87      164.94      5.35 o 
  -3  14   4      111.84      148.24      4.75 o 
  -2  14   4      841.59      844.33     14.58 o 
  -1  14   4      677.96      618.08     11.93 o 
   0  14   4        4.11        9.12      1.28 o 
   1  14   4      645.94      554.99     12.23 o 
   2  14   4      854.20      828.41     16.77 o 
   3  14   4      119.90      138.17      4.49 o 
   4  14   4      162.07      189.12      5.47 o 
   5  14   4      596.43      561.52     12.37 o 
   6  14   4      199.03      195.88      6.14 o 
   7  14   4       48.31       46.42      3.01 o 
   8  14   4      182.05      155.71      5.20 o 
   9  14   4      192.05      186.56      8.71 o 
  10  14   4       15.06       16.77      3.33 o 
  11  14   4       21.92       27.35      3.54 o 
 -10  15   4       56.95       56.10      4.83 o 
  -9  15   4      154.43      150.67      7.99 o 
  -8  15   4       62.70       55.33      3.76 o 
  -7  15   4      146.55      151.93      6.26 o 
  -6  15   4        5.62        6.11      1.64 o 
  -5  15   4       36.89       37.06      2.93 o 
  -4  15   4      137.61      159.07      5.23 o 
  -3  15   4      511.80      473.91     12.91 o 
  -2  15   4      639.66      649.83     12.22 o 
  -1  15   4      246.95      272.97      6.39 o 
   0  15   4        0.45        4.67      1.05 o 
   1  15   4      246.10      252.13      6.62 o 
   2  15   4      691.74      701.40     14.12 o 
   3  15   4      507.95      551.75     11.45 o 
   4  15   4      139.10      156.06      5.11 o 
   5  15   4       38.65       43.89      2.94 o 
   6  15   4        5.07        2.77      1.48 o 
   7  15   4      143.62      139.46      4.84 o 
   8  15   4       66.48       56.25      3.21 o 
   9  15   4      149.53      151.04      6.53 o 
  10  15   4       59.01       47.33      4.98 o 
  11  15   4       41.46       42.68      4.17 o 
 -10  16   4       66.54       64.11      5.14 o 
  -9  16   4      273.15      250.26     12.34 o 
  -8  16   4       72.40       69.19      4.19 o 
  -7  16   4       75.30       66.30      4.05 o 
  -6  16   4       13.30        6.66      2.26 o 
  -5  16   4      114.76       82.04      4.76 o 
  -4  16   4       27.06       33.00      2.60 o 
  -3  16   4      460.75      482.94     10.41 o 
  -2  16   4      736.00      704.55     14.38 o 
  -1  16   4      364.47      319.96      7.42 o 
   0  16   4      350.30      332.64      7.17 o 
   1  16   4      345.39      317.20      7.83 o 
   2  16   4      741.60      793.88     15.59 o 
   3  16   4      430.35      441.68     10.52 o 
   4  16   4       27.11       26.27      2.31 o 
   5  16   4      119.25       70.03      3.59 o 
   6  16   4       13.96       13.67      2.54 o 
   7  16   4       78.52       63.74      3.36 o 
   8  16   4       77.74       78.70      3.94 o 
   9  16   4      266.77      282.42      8.82 o 
  10  16   4       67.50       49.33      5.05 o 
 -10  17   4       75.02       70.10     10.25 o 
  -9  17   4       19.58       23.19      3.84 o 
  -8  17   4      151.30      141.35      8.54 o 
  -7  17   4       11.62        7.72      1.92 o 
  -6  17   4       59.83       38.91      3.28 o 
  -5  17   4      160.53      185.46      6.12 o 
  -4  17   4      499.16      524.15     11.53 o 
  -3  17   4     1000.73      954.28     18.56 o 
  -2  17   4      448.68      443.51      9.70 o 
  -1  17   4      269.44      278.05      6.36 o 
   0  17   4        5.81        3.64      1.22 o 
   1  17   4      262.63      259.33      6.98 o 
   2  17   4      412.75      409.10      9.88 o 
   3  17   4     1007.10     1028.04     20.05 o 
   4  17   4      513.42      516.55     14.95 o 
   5  17   4      154.85      166.74      5.69 o 
   6  17   4       62.62       30.34      2.67 o 
   7  17   4       13.22       16.04      1.97 o 
   8  17   4      148.39      125.15      4.91 o 
   9  17   4       22.13       37.85      3.33 o 
  10  17   4       74.74       70.18      5.31 o 
 -10  18   4       10.39       19.21      6.02 o 
  -9  18   4       24.29       23.73      4.29 o 
  -8  18   4      136.78      141.26      7.44 o 
  -7  18   4       29.55       19.38      2.56 o 
  -6  18   4      200.02      195.63      7.32 o 
  -5  18   4      535.42      472.23     12.21 o 
  -4  18   4      211.07      161.00      5.56 o 
  -3  18   4      421.05      354.95      8.79 o 
  -2  18   4      363.96      403.97      9.76 o 
  -1  18   4       34.04       34.83      2.21 o 
   0  18   4      137.80      104.87      3.91 o 
   1  18   4       27.08       29.39      2.34 o 
   2  18   4      358.32      389.50      9.49 o 
   3  18   4      416.40      366.71      9.01 o 
   4  18   4      215.38      180.38      5.64 o 
   5  18   4      534.84      475.26     11.32 o 
   6  18   4      188.89      202.60      6.34 o 
   7  18   4       30.00       22.74      2.24 o 
   8  18   4      143.52      168.64      5.52 o 
   9  18   4       22.46       24.45      3.85 o 
  10  18   4        9.87       13.09      2.79 o 
  -9  19   4       57.60       82.38      5.85 o 
  -8  19   4      193.12      185.40     18.97 o 
  -7  19   4       40.66       36.85      3.26 o 
  -6  19   4       37.08       30.62      3.02 o 
  -5  19   4       64.15       73.98      5.40 o 
  -4  19   4        8.38       27.70      2.59 o 
  -3  19   4       70.03       87.68      3.99 o 
  -2  19   4     1598.40     1495.59     24.45 o 
  -1  19   4      380.37      362.94      8.57 o 
   0  19   4       22.33       33.22      2.43 o 
   1  19   4      385.73      338.22      8.70 o 
   2  19   4     1610.84     1499.15     31.56 o 
   3  19   4       73.19       72.09      4.18 o 
   4  19   4        8.77       20.67      2.21 o 
   5  19   4       58.53       71.83      3.70 o 
   6  19   4       33.71       39.07      3.36 o 
   7  19   4       46.20       34.88      2.88 o 
   8  19   4      192.18      210.42      6.87 o 
   9  19   4       55.86       61.97      5.60 o 
  10  19   4       25.89       16.45      2.90 o 
  -9  20   4       46.53       37.05      4.22 o 
  -8  20   4       48.56       40.53      4.40 o 
  -7  20   4       94.76       82.61      5.49 o 
  -6  20   4        1.96        2.02      1.54 o 
  -5  20   4      106.13      106.88      5.23 o 
  -4  20   4      445.22      392.04     10.57 o 
  -3  20   4        1.85        6.79      1.46 o 
  -2  20   4      641.71      712.83     12.72 o 
  -1  20   4      640.59      626.64     13.34 o 
   0  20   4        4.27       11.21      1.73 o 
   1  20   4      662.71      641.97     13.97 o 
   2  20   4      622.22      632.23     14.57 o 
   3  20   4        1.59        2.44      1.54 o 
   4  20   4      437.53      384.74      9.68 o 
   5  20   4      102.27      114.13      4.55 o 
   6  20   4        3.04        6.63      1.66 o 
   7  20   4       93.07       75.06      3.93 o 
   8  20   4       48.96       43.37      4.48 o 
   9  20   4       48.42       37.57      4.43 o 
  -9  21   4        4.46       10.42      2.54 o 
  -8  21   4       62.05       56.61      4.94 o 
  -7  21   4       58.49       63.77      5.05 o 
  -6  21   4      104.71      121.26      5.32 o 
  -5  21   4        4.20        4.41      1.45 o 
  -4  21   4        2.74        3.01      1.42 o 
  -3  21   4      623.58      577.74     13.13 o 
  -2  21   4      168.42      160.10      5.07 o 
  -1  21   4      324.71      291.22      7.48 o 
   0  21   4       39.29       30.41      2.87 o 
   1  21   4      324.33      275.40      7.64 o 
   2  21   4      171.56      154.62      5.26 o 
   3  21   4      631.49      644.07     13.79 o 
   4  21   4        2.76        2.67      1.43 o 
   5  21   4        6.06       10.93      1.86 o 
   6  21   4      106.80       97.36      4.79 o 
   7  21   4       52.11       58.46      3.65 o 
   8  21   4       60.85       48.81      3.71 o 
   9  21   4        3.30       13.76      2.93 o 
  -8  22   4        5.72        5.70      2.24 o 
  -7  22   4       68.60       69.75      5.66 o 
  -6  22   4      157.04      128.32      7.16 o 
  -5  22   4      289.21      320.96      8.71 o 
  -4  22   4        7.86        9.68      1.68 o 
  -3  22   4       67.00       72.55      3.98 o 
  -2  22   4        7.95       11.48      1.77 o 
  -1  22   4       87.75       80.61      5.18 o 
   0  22   4      662.53      705.50     15.38 o 
   1  22   4       88.67       87.71      3.94 o 
   2  22   4        7.89        7.72      1.63 o 
   3  22   4       66.53       68.80      3.60 o 
   4  22   4        7.21       11.43      1.87 o 
   5  22   4      292.57      306.81      9.22 o 
   6  22   4      164.54      154.16      6.21 o 
   7  22   4       69.46       78.22      4.71 o 
   8  22   4        4.34        4.87      1.74 o 
   9  22   4       96.08      116.94      6.65 o 
  -8  23   4        4.66       12.07      2.72 o 
  -7  23   4       67.24       74.72      5.61 o 
  -6  23   4       62.51       38.80      4.06 o 
  -5  23   4      245.25      205.87      8.88 o 
  -4  23   4       35.65       32.22      2.88 o 
  -3  23   4       52.80       47.13      3.39 o 
  -2  23   4      505.70      487.65     11.27 o 
  -1  23   4       17.90       28.31      2.41 o 
   0  23   4      241.52      241.38      7.02 o 
   1  23   4       16.88       27.41      2.48 o 
   2  23   4      505.15      526.08     11.94 o 
   3  23   4       57.92       69.86      3.53 o 
   4  23   4       34.56       26.01      2.95 o 
   5  23   4      251.06      218.62      7.84 o 
   6  23   4       61.15       43.72      3.55 o 
   7  23   4       69.28       64.68      4.32 o 
   8  23   4        5.23        7.09      2.46 o 
   9  23   4      100.03      101.16      8.52 o 
  -8  24   4       11.11       14.83      3.18 o 
  -7  24   4        9.19        5.32      2.30 o 
  -6  24   4       57.70       69.33      5.43 o 
  -5  24   4       58.48       63.33      4.66 o 
  -4  24   4       11.90       15.70      3.03 o 
  -3  24   4       15.98       26.98      2.37 o 
  -2  24   4       54.35       37.34      2.74 o 
  -1  24   4       93.39      104.70      4.17 o 
   0  24   4      301.54      266.45      7.52 o 
   1  24   4       92.46       81.19      3.97 o 
   2  24   4       52.47       32.24      2.81 o 
   3  24   4       14.86       18.57      2.60 o 
   4  24   4       12.62       18.61      2.64 o 
   5  24   4       56.86       44.22      3.69 o 
   6  24   4       51.93       56.20      4.31 o 
   7  24   4        9.24       10.81      2.13 o 
   8  24   4       11.90       11.32      2.66 o 
  -7  25   4        9.45       15.93      2.92 o 
  -6  25   4        6.55        1.24      1.96 o 
  -5  25   4       46.23       36.11      4.35 o 
  -4  25   4       29.53       27.17      3.33 o 
  -3  25   4       26.70       40.45      3.25 o 
  -2  25   4       19.82       21.67      2.49 o 
  -1  25   4      193.01      176.35      5.67 o 
   0  25   4      105.10       83.57      4.13 o 
   1  25   4      195.10      202.26      7.96 o 
   2  25   4       20.62       20.12      2.71 o 
   3  25   4       26.92       28.71      3.12 o 
   4  25   4       30.91       36.46      3.32 o 
   5  25   4       40.18       43.17      3.97 o 
   6  25   4        6.52        5.02      2.20 o 
   7  25   4       10.88       12.64      2.10 o 
   8  25   4       15.28       14.93      2.69 o 
  -7  26   4        0.59        1.73      2.01 o 
  -6  26   4       60.29       54.58      4.86 o 
  -5  26   4       89.30       63.98      5.13 o 
  -4  26   4      220.09      181.22      6.38 o 
  -3  26   4      183.37      157.93      5.82 o 
  -2  26   4       87.46       76.59      4.30 o 
  -1  26   4      195.25      180.60      6.96 o 
   0  26   4        0.04       10.18      2.23 o 
   1  26   4      189.75      212.84      7.70 o 
   2  26   4       82.04       56.53      4.17 o 
   3  26   4      188.58      160.97      6.56 o 
   4  26   4      207.81      171.68      6.76 o 
   5  26   4       91.43       65.26      5.01 o 
   6  26   4       66.04       70.99      4.90 o 
   7  26   4        0.42        1.55      1.89 o 
  -7  27   4       22.48       15.96      3.19 o 
  -6  27   4        7.35       18.35      3.49 o 
  -5  27   4       36.66       70.28      4.34 o 
  -4  27   4       43.34       33.19      3.46 o 
  -3  27   4       10.34       11.01      2.27 o 
  -2  27   4       35.90       36.65      3.36 o 
  -1  27   4      141.08      169.77      6.52 o 
   0  27   4       58.23       48.20      3.59 o 
   1  27   4      143.09      171.80      6.91 o 
   2  27   4       37.29       24.39      2.90 o 
   3  27   4        9.16        9.93      2.87 o 
   4  27   4       43.97       50.83      4.74 o 
   5  27   4       41.34       77.15      5.16 o 
   6  27   4        7.13       11.29      2.35 o 
   7  27   4       21.38       20.30      3.02 o 
  -6  28   4      128.60      122.04      8.48 o 
  -5  28   4       25.48       32.24      4.54 o 
  -4  28   4       31.30       41.30      3.53 o 
  -3  28   4       14.30        7.39      2.09 o 
  -2  28   4       30.52       38.02      3.56 o 
  -1  28   4       85.65       84.85      4.77 o 
   0  28   4       60.43       80.98      4.69 o 
   1  28   4       82.40       94.73      6.12 o 
   2  28   4       31.26       31.16      3.38 o 
   3  28   4       13.59       10.22      2.36 o 
   4  28   4       35.60       51.68      4.27 o 
   5  28   4       25.47       23.41      3.06 o 
   6  28   4      126.17      111.62      6.47 o 
  -5  29   4       88.68       97.69      7.42 o 
  -4  29   4       45.71       50.75      3.67 o 
  -3  29   4       31.60       30.58      3.32 o 
  -2  29   4       25.43       23.08      2.97 o 
  -1  29   4       78.65       98.65      5.60 o 
   0  29   4       72.92       77.65      4.83 o 
   1  29   4       75.43       71.02      6.47 o 
   2  29   4       26.16       13.53      2.70 o 
   3  29   4       35.22       43.73      3.92 o 
   4  29   4       47.27       65.76      4.48 o 
   5  29   4       88.91       94.37      5.18 o 
   6  29   4      152.31      162.59      7.83 o 
  -5  30   4      214.15      250.15     14.15 o 
  -4  30   4      111.83      123.72      8.88 o 
  -3  30   4       29.70       27.25      3.65 o 
  -2  30   4       11.25        8.76      2.13 o 
  -1  30   4       66.04       51.07      6.92 o 
   0  30   4      165.87      120.27      6.51 o 
   1  30   4       65.82       50.54      4.47 o 
   2  30   4        8.63        5.94      2.14 o 
   3  30   4       29.31       23.99      3.70 o 
   4  30   4      117.35      127.78      6.21 o 
   5  30   4      211.60      230.79     14.78 o 
  -4  31   4       47.72       35.95      4.33 o 
  -3  31   4       71.95       53.73      5.63 o 
  -2  31   4       13.45        5.72      2.68 o 
  -1  31   4        6.57        7.03      1.97 o 
   0  31   4      162.86      205.32      8.93 o 
   1  31   4        4.26        3.71      1.86 o 
   2  31   4       13.39        7.09      2.01 o 
   3  31   4       68.67       66.32      4.13 o 
   4  31   4       46.61       33.92      5.05 o 
  -3  32   4       29.23       37.84      4.58 o 
  -2  32   4       52.67       68.77      6.40 o 
  -1  32   4       60.64       78.69      6.72 o 
   0  32   4       35.76       58.24      5.95 o 
   1  32   4       60.52       61.17      6.39 o 
   2  32   4       52.68       83.34      7.13 o 
   3  32   4       28.28       37.84      5.22 o 
  -1  33   4       23.72       26.10      4.09 o 
   0  33   4        1.35        4.11      2.35 o 
   1  33   4       26.40       21.03      3.86 o 
   0   0   5      414.43      354.53     22.92 o 
   1   0   5        2.84       -2.07      3.34 o 
   2   0   5      191.08      165.53     16.03 o 
   3   0   5       22.94       10.94      6.54 o 
   4   0   5      646.68      625.95     16.32 o 
   5   0   5      244.06      229.24      6.02 o 
   6   0   5      216.45      166.80      4.95 o 
   7   0   5        2.68        2.17      1.30 o 
   8   0   5      206.65      220.34      6.35 o 
   9   0   5       24.80        5.36      1.69 o 
  10   0   5      256.34      238.99      8.48 o 
  11   0   5       15.09       26.40      2.45 o 
 -11   1   5       33.10       43.00      3.49 o 
 -10   1   5        9.65        5.82      1.65 o 
  -9   1   5        8.08        4.10      1.59 o 
  -8   1   5       10.43       13.17      1.85 o 
  -7   1   5      365.03      438.04      9.41 o 
  -6   1   5      229.39      193.20      5.67 o 
  -5   1   5      154.81      153.69      4.84 o 
  -4   1   5        2.60        7.64      1.55 o 
  -3   1   5      328.73      331.51     16.12 o 
  -2   1   5       26.81       13.89      4.75 o 
  -1   1   5        6.53        9.78      4.28 o 
   0   1   5       57.76       99.03     13.21 o 
   1   1   5        3.30       -0.24      5.28 o 
   2   1   5       28.15       10.28      6.44 o 
   3   1   5      339.73      346.92     14.39 o 
   4   1   5        2.87        2.78      1.62 o 
   5   1   5      149.00      151.38      5.52 o 
   6   1   5      227.09      188.53      5.29 o 
   7   1   5      361.57      387.09      9.13 o 
   8   1   5       11.30       18.68      2.06 o 
   9   1   5        8.43        8.04      1.85 o 
  10   1   5        9.63       12.11      2.04 o 
  11   1   5       34.07       42.94      2.94 o 
 -11   2   5       87.57       62.96      4.07 o 
 -10   2   5      145.74      149.41      5.87 o 
  -9   2   5       67.67       57.10      3.64 o 
  -8   2   5       58.20       34.89      2.64 o 
  -7   2   5      448.73      534.79     11.38 o 
  -6   2   5       13.35       16.79      1.87 o 
  -5   2   5      105.42      102.86      3.66 o 
  -4   2   5      134.76      153.65      5.91 o 
  -3   2   5       64.83       76.85      8.37 o 
  -2   2   5      114.71      133.71     13.87 o 
  -1   2   5       69.47       44.29      9.13 o 
   0   2   5      506.22      508.75     29.81 o 
   1   2   5       69.34       41.09      9.42 o 
   2   2   5      121.99      115.29     15.06 o 
   3   2   5       62.30       59.55      4.80 o 
   4   2   5      131.44      139.59      5.03 o 
   5   2   5      101.68      101.75      4.38 o 
   6   2   5       12.65       22.87      1.99 o 
   7   2   5      452.71      539.54     11.32 o 
   8   2   5       59.60       44.25      2.80 o 
   9   2   5       66.66       65.75      3.80 o 
  10   2   5      147.50      132.23      5.90 o 
  11   2   5       86.57       54.78      3.25 o 
 -11   3   5       23.36       31.26      3.08 o 
 -10   3   5       55.48       62.58      4.88 o 
  -9   3   5       71.30       58.20      3.55 o 
  -8   3   5      276.47      310.05      7.91 o 
  -7   3   5       22.82       42.82      2.66 o 
  -6   3   5      298.34      299.21      7.33 o 
  -5   3   5      363.05      317.58      7.19 o 
  -4   3   5       48.82       47.42      2.82 o 
  -3   3   5      142.62      125.94      7.87 o 
  -2   3   5       65.48       70.31     11.73 o 
  -1   3   5      157.71      151.25     12.36 o 
   0   3   5       16.76        4.65      5.39 o 
   1   3   5      166.23      167.79     15.74 o 
   2   3   5       61.47       70.58     11.97 o 
   3   3   5      141.52      152.14      5.63 o 
   4   3   5       51.89       47.14      2.89 o 
   5   3   5      378.37      327.89      9.06 o 
   6   3   5      304.81      314.97      7.88 o 
   7   3   5       20.13       25.81      2.24 o 
   8   3   5      278.68      283.16      7.24 o 
   9   3   5       71.80       59.58      3.76 o 
  10   3   5       55.64       62.32      3.85 o 
  11   3   5       23.68       21.03      2.24 o 
 -11   4   5       51.23       60.89      5.21 o 
 -10   4   5      186.43      215.31      7.52 o 
  -9   4   5       12.80       25.13      2.53 o 
  -8   4   5        0.99        2.77      1.36 o 
  -7   4   5      401.45      493.58     11.35 o 
  -6   4   5      110.52      120.07      4.21 o 
  -5   4   5      532.16      576.07     11.71 o 
  -4   4   5       43.16       37.64      2.67 o 
  -3   4   5      165.22      125.19      9.53 o 
  -2   4   5       17.38       16.07      5.76 o 
  -1   4   5      205.02      159.71     12.43 o 
   0   4   5       53.55       57.79     11.00 o 
   1   4   5      212.98      160.92     16.05 o 
   2   4   5       20.21       11.89      3.08 o 
   3   4   5      170.10      155.28      5.77 o 
   4   4   5       49.55       35.73      2.60 o 
   5   4   5      534.93      555.79     13.86 o 
   6   4   5      110.69      125.86      4.37 o 
   7   4   5      407.54      505.88     11.51 o 
   8   4   5        1.42        3.40      1.58 o 
   9   4   5       13.26       23.55      2.62 o 
  10   4   5      189.01      194.30      7.68 o 
  11   4   5       51.83       73.91      4.53 o 
 -11   5   5       17.54       17.29      2.36 o 
 -10   5   5       80.97      125.14      6.27 o 
  -9   5   5       71.92       83.08      3.89 o 
  -8   5   5      438.05      394.12      8.66 o 
  -7   5   5       18.53       17.63      2.06 o 
  -6   5   5       14.63       26.99      2.32 o 
  -5   5   5      532.66      473.71     10.35 o 
  -4   5   5       39.89       28.53      2.50 o 
  -3   5   5      672.82      700.22     17.97 o 
  -2   5   5      292.32      303.12     12.04 o 
  -1   5   5      182.75      169.29     12.36 o 
   0   5   5       21.26       21.06      7.54 o 
   1   5   5      187.99      150.05     15.61 o 
   2   5   5      284.20      327.51     13.76 o 
   3   5   5      641.49      626.81     16.87 o 
   4   5   5       41.19       31.62      2.45 o 
   5   5   5      549.57      502.20     12.44 o 
   6   5   5       14.78       28.26      2.73 o 
   7   5   5       19.69       26.66      2.35 o 
   8   5   5      431.45      335.72      8.94 o 
   9   5   5       70.36       81.92      4.34 o 
  10   5   5       82.39      103.81      5.20 o 
  11   5   5       16.96       19.05      2.70 o 
 -11   6   5      111.80      130.48      6.27 o 
 -10   6   5       10.71        7.88      1.91 o 
  -9   6   5      151.18      151.05      5.32 o 
  -8   6   5      169.45      196.18      5.59 o 
  -7   6   5      165.67      168.31      5.32 o 
  -6   6   5       29.20       19.34      2.06 o 
  -5   6   5        7.48       11.30      1.72 o 
  -4   6   5       38.13       32.97      2.73 o 
  -3   6   5      135.43      100.90      5.19 o 
  -2   6   5        5.69       12.30      2.02 o 
  -1   6   5      344.62      366.61     19.47 o 
   0   6   5        0.14        3.17      2.55 o 
   1   6   5      340.92      398.56     15.64 o 
   2   6   5        4.89        6.16      2.20 o 
   3   6   5      144.47      108.29      6.28 o 
   4   6   5       39.66       42.38      2.76 o 
   5   6   5        9.87       15.19      2.07 o 
   6   6   5       31.76       18.71      2.31 o 
   7   6   5      160.47      158.28      5.28 o 
   8   6   5      165.33      196.25      5.94 o 
   9   6   5      151.26      143.27      5.84 o 
  10   6   5       10.06       10.60      1.99 o 
  11   6   5      113.51      142.31      8.90 o 
 -10   7   5       25.68       24.60      2.78 o 
  -9   7   5       16.54       32.15      3.15 o 
  -8   7   5       76.67       59.07      3.21 o 
  -7   7   5       81.34       71.54      3.49 o 
  -6   7   5      269.64      254.09      6.79 o 
  -5   7   5       91.89      101.36      3.95 o 
  -4   7   5      512.46      474.23     11.69 o 
  -3   7   5      427.17      418.72     11.71 o 
  -2   7   5      120.29       99.30      5.19 o 
  -1   7   5      554.99      524.81     16.33 o 
   0   7   5      252.76      313.50     10.62 o 
   1   7   5      541.73      579.07     21.40 o 
   2   7   5      122.61      115.91      7.14 o 
   3   7   5      416.11      391.37     13.20 o 
   4   7   5      514.34      469.11     11.80 o 
   5   7   5       83.30       90.39      4.25 o 
   6   7   5      257.97      234.72      7.69 o 
   7   7   5       81.55       84.58      3.67 o 
   8   7   5       78.15       85.49      3.66 o 
   9   7   5       16.31       23.67      2.62 o 
  10   7   5       25.88       20.40      2.55 o 
  11   7   5       21.56       28.43      3.18 o 
 -10   8   5      136.27      138.95      5.85 o 
  -9   8   5        1.23        0.17      1.41 o 
  -8   8   5       13.84        6.50      1.52 o 
  -7   8   5       64.86       89.03      3.70 o 
  -6   8   5      321.72      357.84      8.90 o 
  -5   8   5       55.10       49.43      2.94 o 
  -4   8   5       44.63       55.30      3.96 o 
  -3   8   5      807.06      764.36     16.72 o 
  -2   8   5      470.88      407.06     12.85 o 
  -1   8   5       42.33       37.77      3.36 o 
   0   8   5      393.91      397.07     12.99 o 
   1   8   5       42.70       37.93      3.04 o 
   2   8   5      485.99      447.12     13.54 o 
   3   8   5      780.07      728.09     21.91 o 
   4   8   5       42.50       38.53      2.79 o 
   5   8   5       57.08       43.73      3.16 o 
   6   8   5      312.98      369.76     10.24 o 
   7   8   5       62.97       71.08      3.49 o 
   8   8   5       14.87        6.53      1.60 o 
   9   8   5        1.07        0.55      1.54 o 
  10   8   5      135.36      126.16      5.90 o 
  11   8   5       36.70       33.65      3.36 o 
 -10   9   5       20.48       23.16      2.73 o 
  -9   9   5       52.26       56.19      3.78 o 
  -8   9   5      129.03      149.71      5.68 o 
  -7   9   5       22.57       15.92      1.99 o 
  -6   9   5      235.60      242.27      7.53 o 
  -5   9   5       80.29       67.23      3.46 o 
  -4   9   5      253.52      243.68      9.24 o 
  -3   9   5      172.21      178.08      5.96 o 
  -2   9   5       46.72       37.58      3.48 o 
  -1   9   5      882.53      879.77     24.47 o 
   0   9   5      218.96      193.65      8.00 o 
   1   9   5      896.43      808.72     24.33 o 
   2   9   5       48.62       39.12      3.22 o 
   3   9   5      172.64      200.79      8.51 o 
   4   9   5      247.80      285.45      8.63 o 
   5   9   5       82.20       73.02      3.89 o 
   6   9   5      247.65      245.45      7.76 o 
   7   9   5       24.36       12.62      1.77 o 
   8   9   5      131.64      160.54      5.15 o 
   9   9   5       52.00       46.57      4.35 o 
  10   9   5       19.76       26.95      2.80 o 
 -10  10   5       72.91       65.53      5.22 o 
  -9  10   5       11.69       11.13      2.03 o 
  -8  10   5       25.02       11.83      1.95 o 
  -7  10   5       20.15       37.07      2.95 o 
  -6  10   5      228.83      301.76      8.45 o 
  -5  10   5      406.94      422.40     10.87 o 
  -4  10   5       70.32       80.37      3.98 o 
  -3  10   5      133.57      125.86      5.06 o 
  -2  10   5      305.35      357.82     16.82 o 
  -1  10   5      574.08      600.22     15.88 o 
   0  10   5      354.43      338.43      9.99 o 
   1  10   5      561.92      603.04     18.47 o 
   2  10   5      320.64      337.88     11.65 o 
   3  10   5      145.54      155.79      5.51 o 
   4  10   5       70.97       74.95      4.04 o 
   5  10   5      394.48      420.52     11.22 o 
   6  10   5      226.11      261.91      8.40 o 
   7  10   5       17.90       22.86      3.10 o 
   8  10   5       25.92       10.45      1.97 o 
   9  10   5       12.22       12.46      2.28 o 
  10  10   5       73.22       64.75      3.89 o 
 -10  11   5       42.59       55.60      3.78 o 
  -9  11   5      110.66      104.63      5.09 o 
  -8  11   5       55.03       45.91      3.57 o 
  -7  11   5       80.21       72.99      3.83 o 
  -6  11   5       11.61       17.97      2.24 o 
  -5  11   5      114.25      116.42      4.68 o 
  -4  11   5      324.81      328.65      9.50 o 
  -3  11   5      197.59      232.57      6.98 o 
  -2  11   5      206.98      185.45      6.34 o 
  -1  11   5      196.67      219.38      7.51 o 
   0  11   5       48.92       44.32      3.40 o 
   1  11   5      201.90      190.75      7.91 o 
   2  11   5      214.91      198.10      7.87 o 
   3  11   5      193.03      218.32      7.39 o 
   4  11   5      334.10      311.48      9.87 o 
   5  11   5      113.41      111.99      4.82 o 
   6  11   5       14.33       20.35      2.47 o 
   7  11   5       81.66       55.86      3.76 o 
   8  11   5       58.14       55.15      5.48 o 
   9  11   5      111.97      103.12      5.29 o 
  10  11   5       42.14       56.00      4.43 o 
 -10  12   5        3.75        3.86      1.58 o 
  -9  12   5       27.50       27.09      2.74 o 
  -8  12   5        4.38        6.16      1.82 o 
  -7  12   5       78.58       87.79      4.20 o 
  -6  12   5        1.16       12.30      1.93 o 
  -5  12   5       60.80       62.42      3.52 o 
  -4  12   5      477.64      428.26     11.70 o 
  -3  12   5      141.16      152.20      5.78 o 
  -2  12   5      243.23      256.16      8.04 o 
  -1  12   5      154.25      170.20      6.90 o 
   0  12   5      549.18      522.02     16.48 o 
   1  12   5      152.39      177.18      7.41 o 
   2  12   5      233.77      272.46      9.85 o 
   3  12   5      147.41      156.26      5.86 o 
   4  12   5      489.01      423.75     12.40 o 
   5  12   5       67.60       85.16      4.87 o 
   6  12   5        0.81        4.38      1.66 o 
   7  12   5       73.14       75.85      4.17 o 
   8  12   5        4.04        4.59      1.70 o 
   9  12   5       27.60       16.51      2.51 o 
  10  12   5        3.93        7.86      2.21 o 
 -10  13   5        4.01        3.72      2.04 o 
  -9  13   5       38.05       38.17      3.02 o 
  -8  13   5       76.78       97.28      6.60 o 
  -7  13   5       22.15       27.38      2.57 o 
  -6  13   5       33.44       25.70      2.54 o 
  -5  13   5      271.81      260.38      7.81 o 
  -4  13   5      395.94      437.81     12.92 o 
  -3  13   5      305.55      298.47      9.23 o 
  -2  13   5       33.64       21.35      2.10 o 
  -1  13   5      331.65      328.66      8.65 o 
   0  13   5        7.51        8.60      1.76 o 
   1  13   5      326.67      284.87      9.00 o 
   2  13   5       33.54       25.52      2.33 o 
   3  13   5      308.12      260.22      8.76 o 
   4  13   5      395.56      447.10     12.88 o 
   5  13   5      271.58      269.06      9.05 o 
   6  13   5       31.75       33.87      3.00 o 
   7  13   5       21.61       20.24      3.29 o 
   8  13   5       75.75       95.66      4.44 o 
   9  13   5       39.49       34.28      3.32 o 
  10  13   5        4.33        3.96      1.88 o 
 -10  14   5       13.14       12.34      2.74 o 
  -9  14   5        2.18        3.15      1.44 o 
  -8  14   5       12.18        9.12      1.94 o 
  -7  14   5       63.52       73.41      4.19 o 
  -6  14   5      152.47      157.02      5.54 o 
  -5  14   5      494.32      530.71     13.31 o 
  -4  14   5       25.32       38.37      3.08 o 
  -3  14   5     1264.51     1121.31     28.23 o 
  -2  14   5      218.28      212.21      8.15 o 
  -1  14   5      119.05      115.64      4.59 o 
   0  14   5      120.36      118.28      4.26 o 
   1  14   5      124.53      117.60      5.96 o 
   2  14   5      217.28      180.27      6.66 o 
   3  14   5     1242.41     1167.93     28.03 o 
   4  14   5       27.26       22.10      2.65 o 
   5  14   5      511.23      548.82     17.95 o 
   6  14   5      151.64      129.96      5.49 o 
   7  14   5       59.27       78.31      4.53 o 
   8  14   5       13.18        8.67      2.05 o 
   9  14   5        1.94        1.07      1.54 o 
  10  14   5       12.55       16.10      2.60 o 
  -9  15   5       24.20       23.03      2.47 o 
  -8  15   5       26.53       23.05      2.62 o 
  -7  15   5       37.58       53.43      3.67 o 
  -6  15   5       13.12       17.34      2.72 o 
  -5  15   5       28.59       20.54      2.27 o 
  -4  15   5      754.79      636.43     17.38 o 
  -3  15   5       46.55       57.51      3.53 o 
  -2  15   5      256.78      242.37      7.73 o 
  -1  15   5       34.67       43.57      2.54 o 
   0  15   5      136.91      128.96      5.21 o 
   1  15   5       36.74       48.12      3.07 o 
   2  15   5      250.98      277.13      8.49 o 
   3  15   5       44.22       38.86      3.23 o 
   4  15   5      738.10      639.29     17.33 o 
   5  15   5       31.03       23.94      2.78 o 
   6  15   5       15.43       14.31      2.24 o 
   7  15   5       35.14       42.31      3.30 o 
   8  15   5       28.94       26.73      2.87 o 
   9  15   5       25.62       31.39      3.76 o 
  -9  16   5       81.44       92.53      4.92 o 
  -8  16   5       11.44       13.01      2.10 o 
  -7  16   5       15.20       18.33      2.43 o 
  -6  16   5       62.44       62.70      3.58 o 
  -5  16   5       50.83       65.18      3.53 o 
  -4  16   5       95.64      110.59      5.12 o 
  -3  16   5      313.78      323.64     10.38 o 
  -2  16   5       71.81       73.09      3.77 o 
  -1  16   5       45.71       39.04      2.49 o 
   0  16   5        3.66        0.81      1.24 o 
   1  16   5       47.72       39.32      2.95 o 
   2  16   5       69.90       72.62      3.94 o 
   3  16   5      318.55      329.48     10.19 o 
   4  16   5       91.21       88.04      4.75 o 
   5  16   5       55.35       56.92      3.96 o 
   6  16   5       64.87       72.56      4.02 o 
   7  16   5       14.83       11.32      2.02 o 
   8  16   5       11.32       14.77      2.28 o 
   9  16   5       82.77       80.75      5.48 o 
  -9  17   5       72.44       62.84      5.56 o 
  -8  17   5       30.36       27.35      2.70 o 
  -7  17   5       59.25       84.25      4.48 o 
  -6  17   5      148.33      143.56      6.03 o 
  -5  17   5       99.82       89.85      4.63 o 
  -4  17   5       47.23       31.34      2.94 o 
  -3  17   5       94.99      107.73      5.06 o 
  -2  17   5        7.34       15.29      1.78 o 
  -1  17   5       88.04       99.95      4.50 o 
   0  17   5      188.49      175.04      6.05 o 
   1  17   5       89.14      100.55      4.59 o 
   2  17   5        7.96       10.50      1.90 o 
   3  17   5       92.43       93.13      4.77 o 
   4  17   5       45.19       25.50      2.82 o 
   5  17   5       99.77       80.16      4.54 o 
   6  17   5      142.85      144.33      5.63 o 
   7  17   5       55.03       63.67      4.22 o 
   8  17   5       29.31       25.95      2.82 o 
   9  17   5       71.97       64.80      4.68 o 
  -9  18   5      113.75      122.02      8.42 o 
  -8  18   5       53.02       64.34      3.73 o 
  -7  18   5        1.51        0.80      1.34 o 
  -6  18   5       24.22       14.87      2.28 o 
  -5  18   5       14.90       31.38      2.95 o 
  -4  18   5      187.89      164.07      6.70 o 
  -3  18   5      570.82      616.73     15.11 o 
  -2  18   5      143.49      142.99      4.85 o 
  -1  18   5      104.96       74.96      3.93 o 
   0  18   5        6.13        4.39      1.43 o 
   1  18   5      104.08       87.57      4.62 o 
   2  18   5      138.30      143.90      5.86 o 
   3  18   5      578.84      619.32     16.83 o 
   4  18   5      197.53      188.16      8.08 o 
   5  18   5       17.20       22.46      3.61 o 
   6  18   5       28.07       22.12      2.44 o 
   7  18   5        1.41        1.19      1.57 o 
   8  18   5       50.62       49.92      5.28 o 
   9  18   5      112.52      134.81      6.80 o 
  -8  19   5       36.93       42.98      2.78 o 
  -7  19   5       11.85       21.48      2.49 o 
  -6  19   5       12.32       10.40      1.99 o 
  -5  19   5       82.17       91.11      4.63 o 
  -4  19   5       88.76      112.93      4.43 o 
  -3  19   5      194.18      201.46      6.50 o 
  -2  19   5       65.04       80.49      4.08 o 
  -1  19   5       34.01       34.05      2.73 o 
   0  19   5       44.21       29.28      2.62 o 
   1  19   5       29.63       21.47      2.46 o 
   2  19   5       66.51       74.74      4.24 o 
   3  19   5      197.22      202.77      7.35 o 
   4  19   5       89.88       83.15      4.71 o 
   5  19   5       79.55       73.09      4.41 o 
   6  19   5       12.19        8.10      1.83 o 
   7  19   5       13.13       22.07      2.61 o 
   8  19   5       35.45       43.19      4.43 o 
  -8  20   5       53.41       54.04      5.24 o 
  -7  20   5      141.52      150.36      5.32 o 
  -6  20   5       45.90       29.03      2.42 o 
  -5  20   5       33.94       47.82      2.98 o 
  -4  20   5      162.60      158.43      5.46 o 
  -3  20   5      105.92       84.19      4.47 o 
  -2  20   5      133.83      162.04      5.97 o 
  -1  20   5       62.22       67.07      3.68 o 
   0  20   5        0.13        0.95      1.26 o 
   1  20   5       64.04       67.66      3.91 o 
   2  20   5      139.45      160.25      7.66 o 
   3  20   5      101.11       83.43      4.41 o 
   4  20   5      154.59      151.31      6.21 o 
   5  20   5       33.06       49.16      3.68 o 
   6  20   5       49.06       23.19      2.72 o 
   7  20   5      143.04      149.76      8.12 o 
   8  20   5       54.96       74.58      5.01 o 
  -8  21   5      170.26      224.19     12.73 o 
  -7  21   5       99.83       87.57      4.44 o 
  -6  21   5       95.43      109.32      5.19 o 
  -5  21   5      156.13      161.59      6.61 o 
  -4  21   5       53.27       38.14      3.18 o 
  -3  21   5       47.94       59.29      3.83 o 
  -2  21   5      147.12      175.31      6.20 o 
  -1  21   5       66.36       96.50      4.49 o 
   0  21   5       34.28       27.55      2.68 o 
   1  21   5       67.62       94.69      4.71 o 
   2  21   5      148.94      167.19      6.52 o 
   3  21   5       49.73       69.59      4.05 o 
   4  21   5       51.20       24.59      2.71 o 
   5  21   5      144.64      145.02      7.18 o 
   6  21   5       98.58      117.72      5.62 o 
   7  21   5       98.59       90.14      5.85 o 
   8  21   5      172.47      216.77      9.64 o 
  -7  22   5       30.41       24.54      3.70 o 
  -6  22   5       28.47       31.54      3.38 o 
  -5  22   5       19.05       18.82      2.38 o 
  -4  22   5        4.95        1.98      1.46 o 
  -3  22   5       75.62       76.93      4.33 o 
  -2  22   5       52.11       80.20      4.05 o 
  -1  22   5       45.72       48.21      3.16 o 
   0  22   5       26.40       15.93      2.11 o 
   1  22   5       45.62       45.29      3.27 o 
   2  22   5       50.12       72.14      4.36 o 
   3  22   5       78.99       60.17      4.32 o 
   4  22   5        4.26        0.71      1.42 o 
   5  22   5       17.22       15.63      2.59 o 
   6  22   5       32.18       40.60      3.90 o 
   7  22   5       29.64       26.83      3.40 o 
  -7  23   5       27.76       19.68      3.15 o 
  -6  23   5       11.35       12.83      2.58 o 
  -5  23   5       52.98       58.57      3.70 o 
  -4  23   5       16.00       14.99      2.38 o 
  -3  23   5      133.78      158.10      6.76 o 
  -2  23   5       10.34       19.37      2.32 o 
  -1  23   5       18.47       32.89      3.36 o 
   0  23   5       70.36       81.95      4.12 o 
   1  23   5       16.16       24.94      2.56 o 
   2  23   5       10.32       14.01      2.17 o 
   3  23   5      143.94      165.08      7.22 o 
   4  23   5       14.31       19.94      2.76 o 
   5  23   5       51.60       71.88      4.45 o 
   6  23   5       10.63       13.51      2.71 o 
   7  23   5       26.27       13.16      2.54 o 
  -6  24   5       21.18       24.96      3.76 o 
  -5  24   5       72.27       56.14      4.63 o 
  -4  24   5        9.15       15.98      2.85 o 
  -3  24   5       36.40       31.10      2.97 o 
  -2  24   5        4.67       10.30      1.94 o 
  -1  24   5        3.33        2.18      1.47 o 
   0  24   5       14.45        3.77      1.55 o 
   1  24   5        2.69        6.13      1.70 o 
   2  24   5        5.20       17.19      2.29 o 
   3  24   5       38.94       37.89      3.50 o 
   4  24   5       11.86       14.18      2.56 o 
   5  24   5       72.21       69.62      6.61 o 
   6  24   5       24.03       36.76      7.03 o 
   7  24   5       20.85       33.13      4.68 o 
  -6  25   5       18.18       19.30      3.14 o 
  -5  25   5      133.18      144.79      9.36 o 
  -4  25   5       44.91       62.15      4.77 o 
  -3  25   5       21.89       21.25      2.45 o 
  -2  25   5       11.60       10.06      1.97 o 
  -1  25   5       60.33       89.29      4.91 o 
   0  25   5       14.43       22.98      2.71 o 
   1  25   5       58.28      103.53      5.25 o 
   2  25   5       12.46        9.30      2.02 o 
   3  25   5       22.95       21.57      2.92 o 
   4  25   5       42.77       52.82      5.98 o 
   5  25   5      134.47      139.85     10.19 o 
   6  25   5       18.27       24.42      3.08 o 
  -5  26   5       56.08       47.24      4.84 o 
  -4  26   5      107.34      117.98      8.10 o 
  -3  26   5       37.00       37.23      4.55 o 
  -2  26   5        7.51       21.98      2.49 o 
  -1  26   5       16.76       10.16      1.99 o 
   0  26   5      188.10      259.12      9.43 o 
   1  26   5       15.75       17.17      2.59 o 
   2  26   5        7.88       20.21      3.81 o 
   3  26   5       35.31       39.32      4.93 o 
   4  26   5       98.47      106.16      8.54 o 
   5  26   5       56.83       65.27      4.52 o 
  -5  27   5       20.30       16.51      2.86 o 
  -4  27   5       45.38       34.81      3.97 o 
  -3  27   5       72.78       86.21      6.69 o 
  -2  27   5       14.91       10.57      2.78 o 
  -1  27   5       99.81      116.44      8.54 o 
   0  27   5       89.29      104.84      8.00 o 
   1  27   5      108.39      121.63      8.78 o 
   2  27   5       14.08       17.09      3.57 o 
   3  27   5       71.21       86.99      7.25 o 
   4  27   5       46.99       30.77      4.46 o 
   5  27   5       19.04       18.39      2.61 o 
  -4  28   5       77.12       82.84      6.22 o 
  -3  28   5       26.65       13.59      2.82 o 
  -2  28   5       12.40       32.56      4.05 o 
  -1  28   5       72.55       61.43      5.62 o 
   0  28   5       56.65       62.42      5.87 o 
   1  28   5       72.57       54.34      5.52 o 
   2  28   5       11.83       32.45      4.53 o 
   3  28   5       27.25       15.63      3.26 o 
   4  28   5       75.92       78.91      6.60 o 
  -3  29   5        4.73        6.16      2.13 o 
  -2  29   5        1.69        3.00      1.98 o 
  -1  29   5       81.75       83.65      6.69 o 
   0  29   5       22.25       13.58      2.97 o 
   1  29   5       73.28       84.28      6.78 o 
   2  29   5        1.72        2.19      2.01 o 
   3  29   5        6.67        8.61      2.53 o 
  -1  30   5       22.51       18.74      3.17 o 
   0  30   5       29.44       33.76      4.05 o 
   1  30   5       22.20       16.01      3.08 o 
   3   0   6      254.27      239.99     11.22 o 
   4   0   6       31.65       23.56      2.53 o 
   5   0   6       15.39       21.13      2.28 o 
   6   0   6        0.89        1.78      1.21 o 
   7   0   6       14.13       12.20      1.90 o 
   8   0   6        0.04        0.14      1.12 o 
   9   0   6        1.28        1.69      1.07 o 
  -9   1   6        1.90        3.02      1.15 o 
  -8   1   6       69.31       77.98      3.76 o 
  -7   1   6       88.73       82.22      4.03 o 
  -6   1   6       23.47       28.41      2.75 o 
  -5   1   6      440.79      414.43     12.97 o 
  -4   1   6        6.78        7.02      1.59 o 
  -3   1   6      100.02      103.61      6.01 o 
   1   1   6       10.68        6.57      6.44 o 
   2   1   6      112.03      103.25     14.51 o 
   3   1   6       99.29       84.84      6.19 o 
   4   1   6        8.34        7.65      1.76 o 
   5   1   6      435.19      424.23     11.65 o 
   6   1   6       23.51       29.58      2.37 o 
   7   1   6       88.76       79.00      4.07 o 
   8   1   6       69.73       73.59      3.80 o 
   9   1   6        1.98        1.07      1.05 o 
  -9   2   6        3.30        4.40      1.46 o 
  -8   2   6       12.76       12.99      1.81 o 
  -7   2   6       17.50       13.40      1.89 o 
  -6   2   6       21.18       30.17      2.76 o 
  -5   2   6      109.25      119.09      5.24 o 
  -4   2   6       21.83       19.37      2.17 o 
  -3   2   6       61.86       58.34      3.72 o 
  -1   2   6      286.47      277.70     21.25 o 
   0   2   6      287.51      296.29     21.98 o 
   1   2   6      273.34      287.43     21.83 o 
   2   2   6      115.27      125.78      7.26 o 
   3   2   6       67.67       52.84      4.85 o 
   4   2   6       23.52       21.04      2.40 o 
   5   2   6      112.89      118.81      4.35 o 
   6   2   6       21.09       22.35      2.11 o 
   7   2   6       17.12       13.22      1.93 o 
   8   2   6       12.96       17.05      2.03 o 
   9   2   6        3.36        6.75      1.38 o 
  -9   3   6        7.62        2.88      1.35 o 
  -8   3   6       42.85       38.23      2.65 o 
  -7   3   6        2.69        2.40      1.30 o 
  -6   3   6       73.61       74.49      6.85 o 
  -5   3   6       91.09      112.94      7.78 o 
  -4   3   6        2.39        3.34      1.41 o 
  -3   3   6     1344.17     1285.22     44.09 o 
  -2   3   6       83.16       72.72     12.22 o 
  -1   3   6        5.66       18.28      7.73 o 
   0   3   6       14.81       20.94      8.08 o 
   1   3   6        4.90       11.56      6.95 o 
   2   3   6       84.80       81.52      5.68 o 
   3   3   6     1338.93     1355.44     44.55 o 
   4   3   6        2.27        0.17      1.40 o 
   5   3   6       88.95      103.56      4.69 o 
   6   3   6       72.27       65.22      3.47 o 
   7   3   6        2.66        0.73      1.29 o 
   8   3   6       41.51       35.46      2.75 o 
   9   3   6        7.45        6.66      1.41 o 
  -9   4   6       28.96       32.92      3.14 o 
  -8   4   6        2.11        2.48      1.23 o 
  -7   4   6       12.49       25.13      2.83 o 
  -6   4   6      219.35      204.96      7.92 o 
  -5   4   6      187.55      181.79      6.92 o 
  -4   4   6      179.79      163.96      6.67 o 
  -3   4   6      181.74      170.54      6.62 o 
  -2   4   6       69.86       47.07      7.57 o 
  -1   4   6        1.56        1.59      5.72 o 
   0   4   6      140.68      128.61     16.29 o 
   1   4   6        3.20        6.61      2.87 o 
   2   4   6       72.55       74.35     12.78 o 
   3   4   6      169.05      167.70     10.91 o 
   4   4   6      182.30      168.08      7.19 o 
   5   4   6      190.19      174.20      6.39 o 
   6   4   6      219.59      225.44      6.43 o 
   7   4   6       12.45       23.00      2.37 o 
   8   4   6        2.07        1.49      1.26 o 
   9   4   6       29.49       33.57      2.51 o 
  -9   5   6      114.11      123.09      5.63 o 
  -8   5   6       61.52       61.03      3.98 o 
  -7   5   6       63.89       61.32      4.04 o 
  -6   5   6       42.55       48.97      3.33 o 
  -5   5   6      111.35      103.56      6.66 o 
  -4   5   6      239.11      255.40      9.27 o 
  -3   5   6      257.59      269.42      9.42 o 
  -2   5   6      135.72      138.51      7.91 o 
  -1   5   6       14.43       16.83      2.66 o 
   0   5   6       40.70       46.83      3.08 o 
   1   5   6       13.08       20.18      3.02 o 
   2   5   6      148.33      163.79      8.51 o 
   3   5   6      264.38      282.75     12.93 o 
   4   5   6      235.69      268.73      8.40 o 
   5   5   6      112.57       95.08      4.52 o 
   6   5   6       39.53       38.15      2.62 o 
   7   5   6       64.09       61.58      3.47 o 
   8   5   6       62.73       71.66      3.72 o 
   9   5   6      113.00      116.14      4.82 o 
  -9   6   6        8.43       13.00      1.90 o 
  -8   6   6       44.05       60.78      3.82 o 
  -7   6   6       57.37       55.34      3.86 o 
  -6   6   6       12.32        5.17      1.60 o 
  -5   6   6        7.16        9.85      2.30 o 
  -4   6   6      456.03      464.63     14.72 o 
  -3   6   6       66.83       92.47      5.34 o 
  -2   6   6      170.17      159.67     11.22 o 
  -1   6   6       27.18       24.28      3.27 o 
   0   6   6       62.22       54.35      3.40 o 
   1   6   6       26.54       28.74      3.56 o 
   2   6   6      174.03      174.70      9.08 o 
   3   6   6       61.20       75.34     13.54 o 
   4   6   6      452.30      478.47     13.17 o 
   5   6   6        6.29        6.39      1.68 o 
   6   6   6       12.25        5.31      1.62 o 
   7   6   6       60.08       60.15      3.49 o 
   8   6   6       44.52       57.60      3.42 o 
   9   6   6        8.06       10.40      1.92 o 
  -9   7   6       40.81       40.50      4.32 o 
  -8   7   6       58.94       72.85      4.68 o 
  -7   7   6       26.08       13.15      2.62 o 
  -6   7   6       78.14       65.60      3.69 o 
  -5   7   6      334.87      393.81     12.47 o 
  -4   7   6      206.67      254.18      8.59 o 
  -3   7   6      108.51      116.95      5.13 o 
  -2   7   6      173.40      171.18      8.95 o 
  -1   7   6        7.67        7.34      2.20 o 
   0   7   6      123.07      128.19      7.57 o 
   1   7   6        7.32        3.79      4.83 o 
   2   7   6      183.83      180.22      9.52 o 
   3   7   6      112.50      102.20      7.32 o 
   4   7   6      201.92      208.62      8.96 o 
   5   7   6      333.47      367.52     11.13 o 
   6   7   6       82.95       77.68      3.95 o 
   7   7   6       26.01       16.67      2.10 o 
   8   7   6       60.45       50.34      3.37 o 
   9   7   6       41.43       53.61      3.01 o 
  -9   8   6      112.52      121.61      5.55 o 
  -8   8   6        2.44        7.13      1.65 o 
  -7   8   6        7.21        7.39      2.18 o 
  -6   8   6       40.24       36.41      2.91 o 
  -5   8   6      124.50      135.64      5.80 o 
  -4   8   6      144.50      193.69      6.99 o 
  -3   8   6       48.43       41.12      2.99 o 
  -2   8   6       67.00       71.60      5.18 o 
  -1   8   6      207.01      201.77     10.38 o 
   0   8   6        0.00        1.21      1.74 o 
   1   8   6      217.47      236.65     11.03 o 
   2   8   6       65.14       63.64      5.45 o 
   3   8   6       50.35       48.99      4.94 o 
   4   8   6      144.38      157.86      6.24 o 
   5   8   6      125.38      130.32      5.52 o 
   6   8   6       40.85       30.07      2.81 o 
   7   8   6        6.79        4.14      1.50 o 
   8   8   6        2.75        6.27      1.56 o 
   9   8   6      110.20      121.68      8.20 o 
  -9   9   6       70.73       87.69      5.95 o 
  -8   9   6       40.90       32.62      2.74 o 
  -7   9   6        9.68       16.46      2.13 o 
  -6   9   6       86.62       97.50      5.88 o 
  -5   9   6       14.60       13.41      2.01 o 
  -4   9   6       29.14       28.25      2.65 o 
  -3   9   6       52.21       34.16      2.79 o 
  -2   9   6       91.67       91.33     10.31 o 
  -1   9   6       81.03      110.62      7.13 o 
   0   9   6        0.16        0.31      1.70 o 
   1   9   6       80.89      124.80      7.54 o 
   2   9   6      100.19      101.31     13.07 o 
   3   9   6       51.04       41.63      3.92 o 
   4   9   6       25.10       25.20      2.55 o 
   5   9   6       14.84       12.47      2.02 o 
   6   9   6       84.41       85.57      4.33 o 
   7   9   6       10.02       17.41      2.24 o 
   8   9   6       39.82       31.35      2.75 o 
   9   9   6       69.96       70.45      6.05 o 
  -8  10   6       38.22       43.73      3.08 o 
  -7  10   6       31.67       39.26      2.87 o 
  -6  10   6       46.33       32.19      3.33 o 
  -5  10   6       78.80       84.64      4.42 o 
  -4  10   6      388.97      374.17     12.59 o 
  -3  10   6      280.06      266.83      9.04 o 
  -2  10   6      114.67      120.26      7.67 o 
  -1  10   6       60.45       57.40      3.64 o 
   0  10   6       87.89      126.07      7.78 o 
   1  10   6       54.23       54.66      4.97 o 
   2  10   6      114.88      149.42      8.66 o 
   3  10   6      266.69      229.33      9.78 o 
   4  10   6      389.30      405.30     11.54 o 
   5  10   6       83.02       86.38      4.33 o 
   6  10   6       46.47       43.29      3.13 o 
   7  10   6       29.98       34.01      2.83 o 
   8  10   6       36.92       44.51      3.03 o 
  -8  11   6       14.41       14.64      1.98 o 
  -7  11   6       62.25       64.34      3.56 o 
  -6  11   6       23.98       27.22      2.60 o 
  -5  11   6        2.36        1.49      1.32 o 
  -4  11   6       16.77       30.81      2.94 o 
  -3  11   6       22.55       33.48      4.32 o 
  -2  11   6       68.09       71.47      4.24 o 
  -1  11   6       61.86       54.99      3.65 o 
   0  11   6       61.87       82.05      6.08 o 
   1  11   6       62.67       61.04      5.23 o 
   2  11   6       71.31       52.81      5.34 o 
   3  11   6       22.16       35.19      2.89 o 
   4  11   6       18.07       34.86      2.96 o 
   5  11   6        2.45        1.70      1.35 o 
   6  11   6       26.69       31.82      2.83 o 
   7  11   6       62.09       57.20      3.38 o 
   8  11   6       15.25       18.79      2.12 o 
  -8  12   6       31.18       35.94      2.69 o 
  -7  12   6      109.68      112.65      5.04 o 
  -6  12   6       41.99       35.20      3.43 o 
  -5  12   6       16.37       19.24      2.22 o 
  -4  12   6      346.73      353.51     11.85 o 
  -3  12   6       10.24       15.66      2.06 o 
  -2  12   6       82.85       77.39      4.13 o 
  -1  12   6       36.55       42.75      4.92 o 
   0  12   6      103.51      149.01      8.75 o 
   1  12   6       33.31       41.59      4.49 o 
   2  12   6       81.74       89.83      5.38 o 
   3  12   6       12.19       27.25      2.59 o 
   4  12   6      347.03      371.40     10.94 o 
   5  12   6       15.03        8.21      1.83 o 
   6  12   6       42.40       30.24      3.47 o 
   7  12   6      111.85      125.23      7.07 o 
   8  12   6       30.57       29.29      2.58 o 
  -8  13   6       54.75       60.33      3.49 o 
  -7  13   6       34.97       38.15      3.01 o 
  -6  13   6       17.69       14.79      2.01 o 
  -5  13   6      201.92      220.49      7.92 o 
  -4  13   6       65.10       97.72      4.58 o 
  -3  13   6       82.20       72.99      5.69 o 
  -2  13   6      143.30      160.35      5.47 o 
  -1  13   6       82.62       68.15      4.94 o 
   0  13   6       31.68       26.71      3.77 o 
   1  13   6       81.88       73.81      5.79 o 
   2  13   6      144.62      157.56      6.83 o 
   3  13   6       81.03       89.57      4.26 o 
   4  13   6       66.74       75.15      4.13 o 
   5  13   6      200.69      206.00      7.33 o 
   6  13   6       15.30       12.11      1.96 o 
   7  13   6       36.04       49.27      3.21 o 
   8  13   6       52.62       58.43      4.02 o 
  -8  14   6       11.29       10.90      2.28 o 
  -7  14   6      124.06      135.28      6.04 o 
  -6  14   6       20.46       26.59      2.48 o 
  -5  14   6       35.53       35.57      2.78 o 
  -4  14   6       87.30      114.97      5.13 o 
  -3  14   6      116.62      128.04      4.71 o 
  -2  14   6       71.72       63.91      3.15 o 
  -1  14   6       96.74       96.36      4.71 o 
   0  14   6      740.59      861.02     31.15 o 
   1  14   6       98.95      100.82      6.73 o 
   2  14   6       71.24       70.88      4.14 o 
   3  14   6      120.73      123.84      5.28 o 
   4  14   6       86.77      100.32      5.32 o 
   5  14   6       34.84       31.33      2.80 o 
   6  14   6       20.20       24.65      2.50 o 
   7  14   6      118.79      129.51      5.49 o 
   8  14   6       11.66       12.49      2.79 o 
  -7  15   6        4.25        0.65      1.16 o 
  -6  15   6       32.17       34.14      2.60 o 
  -5  15   6       64.82       65.35      3.78 o 
  -4  15   6        7.92        9.83      1.48 o 
  -3  15   6      107.85      112.66      4.39 o 
  -2  15   6      107.22       94.88      4.54 o 
  -1  15   6       21.95       20.95      2.30 o 
   0  15   6      152.19      142.28      8.32 o 
   1  15   6       22.30       24.18      2.55 o 
   2  15   6      101.61       84.56      4.69 o 
   3  15   6      108.59      110.89      4.93 o 
   4  15   6        6.27       11.07      1.91 o 
   5  15   6       65.30       76.07      3.92 o 
   6  15   6       28.92       21.68      2.38 o 
   7  15   6        4.27        2.40      1.32 o 
  -7  16   6       55.11       46.35      2.56 o 
  -6  16   6       55.64       58.94      2.79 o 
  -5  16   6        4.65       14.09      1.62 o 
  -4  16   6      124.94      121.67      4.59 o 
  -3  16   6       35.18       19.75      2.24 o 
  -2  16   6       23.66       22.64      2.39 o 
  -1  16   6        6.72        3.70      1.35 o 
   0  16   6        6.10        8.40      1.69 o 
   1  16   6        7.99        5.15      1.61 o 
   2  16   6       23.15       35.43      3.67 o 
   3  16   6       34.75       20.46      2.32 o 
   4  16   6      126.34      128.94      5.28 o 
   5  16   6        5.49       16.95      2.17 o 
   6  16   6       54.29       46.80      3.82 o 
   7  16   6       58.90       51.18      3.06 o 
  -7  17   6        7.30        6.43      1.96 o 
  -6  17   6      201.77      231.63      7.45 o 
  -5  17   6        3.11        5.45      1.21 o 
  -4  17   6       41.64       53.57      3.38 o 
  -3  17   6       84.41       72.39      3.81 o 
  -2  17   6       97.10       81.02      4.18 o 
  -1  17   6        2.21        2.83      1.35 o 
   0  17   6       63.62       71.81      3.99 o 
   1  17   6        2.22        3.21      1.49 o 
   2  17   6       96.62       80.77      7.38 o 
   3  17   6       83.80       57.00      3.56 o 
   4  17   6       43.89       72.77      4.50 o 
   5  17   6        3.42        4.27      1.46 o 
   6  17   6      206.67      219.00      7.97 o 
   7  17   6        7.76        9.52      2.51 o 
  -6  18   6       87.92       70.92      3.93 o 
  -5  18   6       77.77       96.26      4.29 o 
  -4  18   6        0.91        0.85      1.17 o 
  -3  18   6       88.90      107.76      5.06 o 
  -2  18   6       60.30       63.54      3.72 o 
  -1  18   6       13.34       12.82      1.90 o 
   0  18   6        0.28        1.34      1.26 o 
   1  18   6       11.81       10.39      1.92 o 
   2  18   6       62.13       79.16      6.38 o 
   3  18   6       91.69      121.32      4.94 o 
   4  18   6        0.94        3.10      1.39 o 
   5  18   6       73.90       77.19      3.95 o 
   6  18   6       87.66       75.78      3.84 o 
  -6  19   6        0.16        2.21      1.18 o 
  -5  19   6       67.94       54.86      3.47 o 
  -4  19   6       44.97       29.37      2.49 o 
  -3  19   6       11.45       10.01      1.70 o 
  -2  19   6        5.52        9.61      1.69 o 
  -1  19   6       10.55       14.06      1.97 o 
   0  19   6      189.46      168.52      6.72 o 
   1  19   6        9.93       11.58      2.01 o 
   2  19   6        4.51        6.57      1.75 o 
   3  19   6       11.88       13.26      1.90 o 
   4  19   6       49.82       44.99      3.53 o 
   5  19   6       65.84       59.25      3.49 o 
   6  19   6        0.49        1.17      1.46 o 
  -5  20   6        0.65        0.78      1.09 o 
  -4  20   6       11.08       14.18      1.91 o 
  -3  20   6       27.56       32.35      2.51 o 
  -2  20   6        4.24        3.06      1.44 o 
  -1  20   6       29.72       21.68      2.32 o 
   0  20   6       37.42       22.45      2.40 o 
   1  20   6       28.51       24.74      2.54 o 
   2  20   6        3.45        2.18      1.34 o 
   3  20   6       26.94       28.78      2.53 o 
   4  20   6       11.83       12.76      1.92 o 
   5  20   6        1.10        0.33      1.15 o 
  -5  21   6      111.71      119.59      7.69 o 
  -4  21   6        7.01        5.17      1.37 o 
  -3  21   6       77.09       67.81      3.92 o 
  -2  21   6       33.75       36.29      2.65 o 
  -1  21   6       61.43       87.31      4.34 o 
   0  21   6        1.76        2.89      2.11 o 
   1  21   6       62.02       91.30      4.55 o 
   2  21   6       33.06       29.04      2.79 o 
   3  21   6       76.82       70.96      3.76 o 
   4  21   6        6.93        5.98      1.50 o 
   5  21   6      111.81      135.68      8.63 o 
  -4  22   6       39.71       35.14      2.71 o 
  -3  22   6        6.34        4.95      1.39 o 
  -2  22   6       68.78       73.59      3.97 o 
  -1  22   6      134.32      129.30      5.40 o 
   0  22   6      202.55      298.09     13.69 o 
   1  22   6      137.89      124.82      6.11 o 
   2  22   6       65.29       59.27      3.98 o 
   3  22   6        6.86        2.87      1.31 o 
   4  22   6       41.69       45.80      2.85 o 
  -3  23   6       15.75       16.81      1.96 o 
  -2  23   6       17.39       21.05      2.27 o 
  -1  23   6       88.56       87.79      6.59 o 
   0  23   6      197.43      232.91      9.48 o 
   1  23   6       93.49      103.18      5.10 o 
   2  23   6       16.97       22.82      2.52 o 
   3  23   6       14.30       15.08      2.10 o 
  -2  24   6       15.88       16.61      2.73 o 
  -1  24   6      141.61      157.79      6.66 o 
   0  24   6      109.96      108.18      5.28 o 
   1  24   6      139.17      140.03      6.60 o 
   2  24   6       16.33       19.68      3.12 o 
  -1  25   6       29.16       23.20      3.19 o 
   0  25   6       87.54       81.88      5.95 o 
   1  25   6       29.33       25.79      3.23 o 
   4   0   7       43.92       47.75      4.17 o 
   5   0   7        7.77        8.94      2.18 o 
   6   0   7       48.05       51.79      4.27 o 
  -6   1   7       51.21       66.05      4.69 o 
  -5   1   7        0.71        1.03      1.52 o 
   4   1   7      232.03      207.54     11.52 o 
   5   1   7        0.89        1.86      1.63 o 
   6   1   7       51.08       55.02      4.60 o 
  -6   2   7       20.77       21.92      2.82 o 
  -5   2   7       92.59       91.82      5.86 o 
   3   2   7       46.06       49.20      4.26 o 
   4   2   7      157.68      174.66     10.10 o 
   5   2   7       92.35       82.49      6.04 o 
   6   2   7       20.13       25.28      3.17 o 
  -6   3   7       78.06       71.31      5.00 o 
  -5   3   7       29.52       25.00      1.99 o 
   3   3   7      343.72      325.94     16.90 o 
   4   3   7       43.79       52.62      4.60 o 
   5   3   7       28.36       25.87      3.45 o 
   6   3   7       78.47       72.64      5.43 o 
  -5   4   7       25.55       20.32      1.85 o 
   2   4   7       90.11       90.43      6.21 o 
   3   4   7       42.49       33.87      3.80 o 
   4   4   7       21.05       29.81      3.53 o 
   5   4   7       25.88       27.36      3.36 o 
   6   4   7       13.02       15.91      2.72 o 
  -5   5   7       16.03       21.39      2.67 o 
  -4   5   7       65.81       71.13      5.10 o 
  -3   5   7       59.23       67.33      3.40 o 
   2   5   7      320.59      369.49     18.24 o 
   3   5   7       56.45       61.23      4.67 o 
   4   5   7       67.12       82.42      5.90 o 
   5   5   7       17.14       27.81      3.44 o 
   6   5   7       11.25       19.60      3.00 o 
  -4   6   7       11.14       10.25      2.02 o 
  -2   6   7       37.38       25.75      3.14 o 
   0   6   7       66.07       72.91     11.48 o 
   1   6   7       27.67       30.65      5.49 o 
   2   6   7       38.20       36.65      3.56 o 
   3   6   7       18.01       22.09      3.03 o 
   4   6   7       10.57        9.28      2.41 o 
   5   6   7       24.28       26.99      3.59 o 
   6   6   7       87.98       92.44      6.45 o 
  -5   7   7       13.54       14.28      2.31 o 
  -4   7   7        9.46        7.80      1.37 o 
  -3   7   7       33.49       38.90      3.59 o 
  -2   7   7      136.98      143.72      7.21 o 
  -1   7   7       65.08       75.78      4.88 o 
   0   7   7        1.65        5.38      1.88 o 
   1   7   7       68.99       70.06      5.00 o 
   2   7   7      134.06      140.20      7.73 o 
   3   7   7       32.71       28.91      3.50 o 
   4   7   7        9.11       14.16      2.73 o 
   5   7   7       14.58       19.06      3.11 o 
  -5   8   7       26.61       25.12      2.83 o 
  -4   8   7       52.87       46.93      2.78 o 
  -3   8   7       21.77       24.26      3.03 o 
  -2   8   7        4.96        7.20      2.23 o 
  -1   8   7       20.23       29.53      3.97 o 
   0   8   7       79.36       69.03      4.86 o 
   1   8   7       19.26       20.82      3.00 o 
   2   8   7        5.39        7.68      3.29 o 
   3   8   7       22.76       24.46      3.59 o 
   4   8   7       50.48       37.04      4.26 o 
   5   8   7       25.70       20.71      3.19 o 
  -5   9   7       19.35       12.31      1.56 o 
  -4   9   7       20.91       23.18      2.92 o 
  -3   9   7       13.33       21.15      2.91 o 
  -2   9   7       88.12       99.40     12.42 o 
  -1   9   7       84.78      100.95      6.05 o 
   0   9   7        1.04        3.84      1.86 o 
   1   9   7       85.73      106.38      6.35 o 
   2   9   7       88.98       82.32      5.74 o 
   3   9   7       13.29       18.17      3.08 o 
   4   9   7       22.44       29.78      3.71 o 
   5   9   7       18.20       16.61      2.90 o 
  -5  10   7       24.49       24.64      2.90 o 
  -4  10   7        3.62        5.52      1.77 o 
  -3  10   7        5.54        4.75      1.74 o 
  -2  10   7       10.85       11.89      2.38 o 
  -1  10   7        8.00        4.63      1.79 o 
   0  10   7        7.61        8.12      2.04 o 
   1  10   7        9.07       11.46      2.66 o 
   2  10   7       13.03       14.02      2.64 o 
   3  10   7        5.10        6.43      2.20 o 
   4  10   7        3.82        8.29      2.37 o 
   5  10   7       25.93       32.95      3.72 o 
  -4  11   7       16.52       17.00      2.62 o 
  -3  11   7       12.12       14.41      2.43 o 
  -2  11   7       21.03       16.60      2.61 o 
  -1  11   7        8.57        9.60      2.12 o 
   0  11   7        0.74        0.44      1.49 o 
   1  11   7        7.04        8.72      2.19 o 
   2  11   7       20.81       10.41      2.65 o 
   3  11   7       13.80        9.14      2.46 o 
   4  11   7       15.86       20.39      3.30 o 
  -4  12   7       65.21       56.73      4.53 o 
  -3  12   7       32.00       34.88      3.56 o 
  -2  12   7       59.62       78.24      5.64 o 
  -1  12   7        0.48        1.24      1.55 o 
   0  12   7      103.19      102.26      7.03 o 
   1  12   7        0.64        3.93      2.03 o 
   2  12   7       56.46       76.39      6.09 o 
   3  12   7       30.86       40.75      4.24 o 
   4  12   7       67.67       68.81      5.43 o 
  -4  13   7       17.72       15.48      2.45 o 
  -3  13   7        6.43       11.13      2.17 o 
  -2  13   7       23.41       26.50      3.18 o 
  -1  13   7       27.58       39.76      3.95 o 
   0  13   7        0.53        1.95      1.69 o 
   1  13   7       29.44       38.01      4.23 o 
   2  13   7       21.83       22.11      3.47 o 
   3  13   7        5.45        6.14      2.17 o 
   4  13   7       19.74       19.10      3.12 o 
  -3  14   7       32.49       33.79      3.46 o 
  -2  14   7      136.62      136.58      8.75 o 
  -1  14   7        6.94        5.77      1.99 o 
   0  14   7        0.79       -0.18      1.46 o 
   1  14   7        7.87        6.68      2.19 o 
   2  14   7      136.73      161.51      9.48 o 
   3  14   7       33.83       40.06      4.09 o 
  -3  15   7       28.76       33.97      3.41 o 
  -2  15   7       52.58       54.66      4.54 o 
  -1  15   7       15.62       22.31      3.14 o 
   0  15   7       13.81        9.59      2.34 o 
   1  15   7       14.10       21.37      3.28 o 
   2  15   7       52.25       59.51      5.07 o 
   3  15   7       26.45       38.60      4.02 o 
  -2  16   7       56.45       67.98      5.03 o 
  -1  16   7       16.47       18.04      2.84 o 
   0  16   7        9.02       11.25      2.43 o 
   1  16   7       15.73       21.94      3.23 o 
   2  16   7       61.64       65.24      5.38 o 
   0  17   7        0.22        0.90      1.51 o 
                                                 
